# Supplementary material for: 3-Hy­droxy-2-phenyl-2,3,3a,7a-tetra­hydro-1H,5H-pyrano[3,2-b]pyrrol-5-one: crystal structure and Hirshfeld surface analysis
Source: Acta Crystallogr E Crystallogr Commun. 2017 Apr 21;73(Pt 5):746–51. doi: 10.1107/S2056989017005680 (PMC5418797; doi:10.1107/S2056989017005680)
Supplement: Supplementary file 2 [file e-73-00746-Isup2.hkl]

data_I                                                                          
_shelx_title ' aza'                                                             
_shelx_refln_list_code          4                                               
_shelx_F_calc_maximum      111.05                                               
_exptl_crystal_F_000       244.00                                               
_reflns_d_resolution_high  0.7697                                               
                                                                                
loop_                                                                           
 _space_group_symop_operation_xyz                                               
 'x, y, z'                                                                      
 '-x, y+1/2, -z'                                                                
                                                                                
_cell_length_a     5.9638                                                       
_cell_length_b     8.4266                                                       
_cell_length_c    11.0246                                                       
_cell_angle_alpha  90.000                                                       
_cell_angle_beta   92.779                                                       
_cell_angle_gamma  90.000                                                       
                                                                                
_shelx_F_squared_multiplier     1.000                                           
                                                                                
loop_                                                                           
 _refln_index_h                                                                 
 _refln_index_k                                                                 
 _refln_index_l                                                                 
 _refln_F_squared_calc                                                          
 _refln_F_squared_meas                                                          
 _refln_F_squared_sigma                                                         
 _refln_observed_status                                                         
   0 -10   0          2.68          2.39         0.49 o                         
   1 -10   0          4.29          5.46         0.54 o                         
   2 -10   0          2.12          2.39         0.43 o                         
   3 -10   0          3.12          4.47         0.71 o                         
   1  -9   0          8.90          7.92         0.45 o                         
   2  -9   0         19.37         18.39         0.79 o                         
   3  -9   0          7.41          8.71         0.59 o                         
   4  -9   0          1.46          2.04         0.49 o                         
   0  -8   0         10.44         10.79         0.63 o                         
   1  -8   0          1.65          1.81         0.38 o                         
   2  -8   0         10.17          9.20         0.54 o                         
   3  -8   0          4.33          4.56         0.74 o                         
   4  -8   0          7.24          8.31         1.01 o                         
   5  -8   0          1.78          2.83         0.56 o                         
   1  -7   0         56.86         52.10         0.89 o                         
   2  -7   0         21.80         21.47         0.58 o                         
   3  -7   0          5.21          5.76         0.60 o                         
   4  -7   0          0.20          0.61         0.34 o                         
   5  -7   0          0.28         -0.49         0.34 o                         
   0  -6   0         94.94         87.45         3.03 o                         
   1  -6   0        140.48        138.58         1.65 o                         
   2  -6   0         48.25         49.76         0.84 o                         
   3  -6   0          8.38          8.58         0.46 o                         
   4  -6   0         14.74         14.03         1.26 o                         
   5  -6   0          5.98          6.05         0.56 o                         
   6  -6   0          2.10          2.22         0.61 o                         
   1  -5   0         77.50         63.34         0.91 o                         
   2  -5   0        134.74        139.93         1.60 o                         
   3  -5   0          8.48          8.35         0.44 o                         
   4  -5   0         16.71         16.22         0.58 o                         
   5  -5   0          0.65          0.30         0.27 o                         
   6  -5   0          5.58          5.86         0.60 o                         
   0  -4   0          8.00          8.84         0.40 o                         
   1  -4   0        563.15        559.82         5.28 o                         
   2  -4   0         73.62         68.00         0.89 o                         
   3  -4   0         18.63         20.67         0.45 o                         
   4  -4   0         25.96         24.49         0.59 o                         
   5  -4   0          8.40          6.89         0.54 o                         
   6  -4   0          2.12          1.41         0.71 o                         
   7  -4   0          4.09          6.27         1.01 o                         
   1  -3   0        103.30         96.30         1.07 o                         
   2  -3   0        631.56        643.98         9.52 o                         
   3  -3   0         83.27         82.97         2.42 o                         
   4  -3   0          9.41          9.30         0.43 o                         
   5  -3   0         12.52         11.25         0.60 o                         
   6  -3   0          8.40         10.11         1.01 o                         
   7  -3   0          3.70          4.14         0.81 o                         
   0  -2   0      12331.00       9954.38       158.36 o                         
   1  -2   0        483.35        497.89         4.61 o                         
   2  -2   0        575.37        565.46         5.32 o                         
   3  -2   0         75.76         86.96         1.30 o                         
   4  -2   0         16.57         16.28         0.50 o                         
   5  -2   0         22.17         24.36         1.41 o                         
   6  -2   0         14.50         16.47         1.21 o                         
   7  -2   0          0.58         -0.30         0.51 o                         
   1  -1   0       1315.31       1282.88        15.26 o                         
   2  -1   0        446.72        464.26         4.21 o                         
   3  -1   0         97.57        106.30         1.06 o                         
   4  -1   0         37.40         33.91         1.15 o                         
   5  -1   0         11.82         12.23         1.01 o                         
   6  -1   0          3.00          3.94         0.81 o                         
   7  -1   0         23.18         24.05         1.62 o                         
   1   0   0         60.06         56.43         0.60 o                         
   2   0   0        642.56        666.26        12.17 o                         
   3   0   0         14.79         15.12         0.37 o                         
   4   0   0          0.22          0.08         0.14 o                         
   5   0   0        126.14        123.80         3.33 o                         
   6   0   0          4.27          5.15         0.81 o                         
   7   0   0          0.72          0.20         0.61 o                         
   1   1   0       1315.70       1245.66        21.63 o                         
   2   1   0        447.16        461.17         5.11 o                         
   3   1   0         97.80        105.58         1.92 o                         
   4   1   0         37.37         35.16         0.71 o                         
   5   1   0         11.79         10.41         1.01 o                         
   6   1   0          3.00          3.13         0.71 o                         
   7   1   0         23.18         24.66         1.62 o                         
   1   2   0        484.03        498.22         8.59 o                         
   2   2   0        575.14        575.54         7.47 o                         
   3   2   0         75.86         85.39         1.16 o                         
   4   2   0         16.55         17.11         1.52 o                         
   5   2   0         22.21         25.91         0.96 o                         
   6   2   0         14.46         13.95         1.11 o                         
   7   2   0          0.58          0.91         0.61 o                         
   1   3   0        103.37         95.00         2.02 o                         
   2   3   0        631.42        657.49        11.22 o                         
   3   3   0         83.36         84.43         1.39 o                         
   4   3   0          9.44          9.40         0.38 o                         
   5   3   0         12.51         11.20         0.60 o                         
   6   3   0          8.39          7.48         0.91 o                         
   7   3   0          3.70          6.06         0.91 o                         
   1   4   0        563.09        559.16         9.80 o                         
   2   4   0         73.74         71.15         1.82 o                         
   3   4   0         18.61         21.43         0.58 o                         
   4   4   0         25.85         23.31         0.79 o                         
   5   4   0          8.37          7.48         0.71 o                         
   6   4   0          2.13          2.53         0.71 o                         
   7   4   0          4.09          6.87         1.01 o                         
   2   5   0        134.57        133.60         3.03 o                         
   3   5   0          8.47          8.59         0.71 o                         
   4   5   0         16.73         15.77         0.91 o                         
   5   5   0          0.65          0.40         0.40 o                         
   6   5   0          5.60          6.21         0.76 o                         
   1   6   0        140.36        136.83         3.13 o                         
   2   6   0         48.38         47.19         1.62 o                         
   3   6   0          8.36          7.88         0.81 o                         
   4   6   0         14.68         12.33         0.91 o                         
   5   6   0          5.97          6.16         0.71 o                         
   6   6   0          2.08          2.63         0.71 o                         
   1   7   0         56.89         51.03         1.72 o                         
   2   7   0         21.75         19.20         1.11 o                         
   3   7   0          5.21          5.36         0.71 o                         
   4   7   0          0.19          0.81         0.51 o                         
   5   7   0          0.28          1.11         0.51 o                         
   0   8   0         10.42         12.13         0.91 o                         
   1   8   0          1.65          2.02         0.51 o                         
   2   8   0         10.20          7.88         0.81 o                         
   3   8   0          4.33          4.85         0.71 o                         
   4   8   0          7.23          6.67         0.91 o                         
   5   8   0          1.78          1.92         0.71 o                         
   1   9   0          8.90          7.73         0.57 o                         
   2   9   0         19.37         19.71         1.21 o                         
   3   9   0          7.40          9.40         0.91 o                         
   4   9   0          1.46          1.72         0.71 o                         
   0  10   0          2.68          1.72         0.61 o                         
   1  10   0          4.27          4.75         0.81 o                         
   2  10   0          2.12          2.73         0.71 o                         
  -3 -10   1          5.21          5.36         1.01 o                         
  -2 -10   1          0.70          0.51         0.40 o                         
  -1 -10   1          1.87          1.79         0.34 o                         
   0 -10   1          0.26          0.56         0.29 o                         
   1 -10   1          3.63          3.09         0.68 o                         
   2 -10   1          2.65          3.21         0.48 o                         
   3 -10   1          0.12          0.29         0.49 o                         
  -4  -9   1          0.79          0.85         0.46 o                         
  -3  -9   1         28.23         30.64         1.00 o                         
  -2  -9   1         51.49         53.02         1.28 o                         
  -1  -9   1          4.74          4.73         0.43 o                         
   0  -9   1          0.20          0.20         0.24 o                         
   1  -9   1         14.70         13.01         0.65 o                         
   2  -9   1         10.36          8.86         1.06 o                         
   3  -9   1          0.06         -0.12         0.36 o                         
   4  -9   1          0.24          0.04         0.40 o                         
  -5  -8   1          1.96          2.73         0.71 o                         
  -4  -8   1         12.94         13.13         0.80 o                         
  -3  -8   1         31.17         32.91         0.96 o                         
  -2  -8   1          7.72          6.76         0.42 o                         
  -1  -8   1         10.82         10.52         0.46 o                         
   0  -8   1          2.36          3.30         0.31 o                         
   1  -8   1         17.24         18.22         0.58 o                         
   2  -8   1         25.90         23.37         0.81 o                         
   3  -8   1          0.20          0.13         0.31 o                         
   4  -8   1          2.87          3.31         0.44 o                         
   5  -8   1          3.98          3.64         0.56 o                         
  -5  -7   1          3.85          2.73         0.71 o                         
  -4  -7   1         14.35         14.52         0.78 o                         
  -3  -7   1         32.44         35.87         0.96 o                         
  -2  -7   1        245.32        240.56         2.68 o                         
  -1  -7   1         13.73         12.57         0.45 o                         
   0  -7   1         23.76         23.93         0.59 o                         
   1  -7   1         18.78         16.86         0.51 o                         
   2  -7   1         38.71         37.02         0.94 o                         
   3  -7   1         23.67         22.45         0.77 o                         
   4  -7   1          6.46          6.40         0.48 o                         
   5  -7   1          3.45          4.14         0.53 o                         
  -6  -6   1          1.97          2.83         0.71 o                         
  -5  -6   1          7.02          7.58         0.81 o                         
  -4  -6   1         92.49         85.09         1.84 o                         
  -3  -6   1         35.11         38.07         0.91 o                         
  -2  -6   1         60.16         58.87         0.93 o                         
  -1  -6   1         16.52         14.98         0.47 o                         
   0  -6   1         38.57         43.87         0.77 o                         
   1  -6   1         43.00         47.65         0.81 o                         
   2  -6   1         36.73         36.58         0.73 o                         
   3  -6   1          0.80          0.58         0.28 o                         
   4  -6   1          0.52          0.62         0.38 o                         
   5  -6   1         15.80         13.96         0.78 o                         
   6  -6   1          2.44          3.23         0.71 o                         
  -6  -5   1         16.26         17.45         0.85 o                         
  -5  -5   1         17.07         16.84         0.78 o                         
  -4  -5   1         69.24         69.78         1.30 o                         
  -3  -5   1         21.49         21.23         0.55 o                         
  -2  -5   1        262.53        249.80         2.62 o                         
  -1  -5   1        113.56        114.05         1.37 o                         
   0  -5   1        329.41        338.49         3.40 o                         
   1  -5   1         68.20         70.95         0.98 o                         
   2  -5   1         55.98         57.68         0.85 o                         
   3  -5   1         68.01         66.65         1.23 o                         
   4  -5   1          9.67          9.83         0.50 o                         
   5  -5   1         27.95         26.85         1.41 o                         
   6  -5   1         12.77         11.32         1.11 o                         
  -7  -4   1         15.16         16.88         1.41 o                         
  -6  -4   1          8.09          8.89         1.01 o                         
  -5  -4   1         40.35         40.22         1.14 o                         
  -4  -4   1        207.75        194.11         2.56 o                         
  -3  -4   1         44.69         45.51         0.64 o                         
  -2  -4   1          8.74          8.61         0.30 o                         
  -1  -4   1        372.06        352.51         3.42 o                         
   0  -4   1        371.81        395.18         3.81 o                         
   1  -4   1        218.33        223.54         2.28 o                         
   2  -4   1         54.76         57.67         0.79 o                         
   3  -4   1         29.36         29.44         0.71 o                         
   4  -4   1         16.39         14.77         0.91 o                         
   5  -4   1          6.25          5.11         0.42 o                         
   6  -4   1          3.43          4.95         0.81 o                         
   7  -4   1          1.12          2.22         0.81 o                         
  -7  -3   1         10.52          9.20         1.11 o                         
  -6  -3   1          6.27          6.97         0.91 o                         
  -5  -3   1         13.90         11.82         0.71 o                         
  -4  -3   1         72.78         72.78         1.20 o                         
  -3  -3   1         94.62         99.84         1.05 o                         
  -2  -3   1         33.13         31.60         0.63 o                         
  -1  -3   1        565.68        546.90         5.10 o                         
   0  -3   1        456.93        448.81         4.21 o                         
   1  -3   1        154.60        152.32         1.58 o                         
   2  -3   1         28.21         31.84         0.52 o                         
   3  -3   1        160.96        164.66         2.09 o                         
   4  -3   1          4.61          4.62         0.33 o                         
   5  -3   1         49.76         50.37         1.47 o                         
   6  -3   1          2.26          3.33         0.71 o                         
   7  -3   1          2.36          2.73         0.81 o                         
  -7  -2   1          0.34          1.62         0.71 o                         
  -6  -2   1         25.13         24.76         1.52 o                         
  -5  -2   1         84.87         82.06         2.53 o                         
  -4  -2   1         88.14         79.79         1.17 o                         
  -3  -2   1        273.15        291.73         3.02 o                         
  -2  -2   1        167.96        180.47         1.62 o                         
  -1  -2   1       1261.90       1202.32        14.01 o                         
   0  -2   1        662.92        659.54         6.05 o                         
   1  -2   1        451.05        424.93         4.43 o                         
   2  -2   1        442.25        450.05         4.13 o                         
   3  -2   1        185.59        193.84         2.19 o                         
   4  -2   1         36.66         39.07         0.79 o                         
   5  -2   1         71.72         68.49         2.68 o                         
   6  -2   1          1.26          0.20         0.51 o                         
   7  -2   1         39.41         42.24         2.02 o                         
  -7  -1   1          2.31          2.12         0.71 o                         
  -6  -1   1          9.81          9.30         0.91 o                         
  -5  -1   1         10.90         12.13         1.01 o                         
  -4  -1   1          6.23          4.96         0.38 o                         
  -3  -1   1        114.48        123.89         1.97 o                         
  -2  -1   1       1545.51       1531.09        12.45 o                         
  -1  -1   1       1121.65       1132.68         9.43 o                         
   0  -1   1       1250.41       1171.73        12.28 o                         
   1  -1   1        201.59        198.20         2.26 o                         
   2  -1   1        238.12        236.82         4.03 o                         
   3  -1   1         57.88         59.45         0.73 o                         
   4  -1   1          4.31          5.43         0.25 o                         
   5  -1   1        130.48        134.73         6.47 o                         
   6  -1   1         42.21         39.31         1.82 o                         
   7  -1   1         14.54         17.99         1.41 o                         
  -7   0   1          0.01          0.71         0.61 o                         
  -6   0   1         25.72         24.66         1.52 o                         
  -5   0   1        107.66        101.67         2.93 o                         
  -4   0   1          2.26          1.95         0.17 o                         
  -3   0   1         23.99         22.47         0.42 o                         
  -2   0   1         21.13         22.12         0.39 o                         
  -1   0   1       3048.66       2835.02        36.97 o                         
   0   0   1         13.73         12.47         0.24 o                         
   1   0   1         64.60         73.37         0.83 o                         
   2   0   1        313.19        299.72         2.53 o                         
   3   0   1        373.27        416.68         3.85 o                         
   4   0   1        137.02        141.64         1.93 o                         
   5   0   1        272.06        255.88         5.76 o                         
   6   0   1          0.56          0.81         0.61 o                         
   7   0   1         75.41         81.25         2.93 o                         
  -7   1   1          2.32          2.22         0.81 o                         
  -6   1   1          9.81         10.11         1.01 o                         
  -5   1   1         10.89         10.05         0.60 o                         
  -4   1   1          6.20          4.95         0.39 o                         
  -3   1   1        114.68        120.75         1.85 o                         
  -2   1   1       1544.92       1532.95        20.20 o                         
  -1   1   1       1121.19       1116.78        14.78 o                         
   0   1   1       1249.82       1181.28        20.01 o                         
   2   1   1        238.31        237.58         2.66 o                         
   3   1   1         57.99         59.74         0.92 o                         
   4   1   1          4.36          4.31         0.29 o                         
   5   1   1        130.51        131.28         3.54 o                         
   6   1   1         42.20         39.82         1.82 o                         
   7   1   1         14.53         16.88         1.41 o                         
  -7   2   1          0.34          0.30         0.61 o                         
  -6   2   1         25.21         23.45         1.41 o                         
  -5   2   1         84.63         83.75         2.68 o                         
  -4   2   1         88.49         78.73         2.02 o                         
  -3   2   1        273.63        285.89         3.35 o                         
  -2   2   1        168.01        178.45         2.56 o                         
  -1   2   1       1261.82       1191.79        20.11 o                         
   0   2   1        663.03        673.36        11.22 o                         
   2   2   1        442.68        458.71         7.88 o                         
   3   2   1        185.23        193.87         6.11 o                         
   4   2   1         36.72         38.71         0.79 o                         
   5   2   1         71.76         68.74         1.41 o                         
   6   2   1          1.25          1.62         0.61 o                         
   7   2   1         39.37         45.88         2.12 o                         
  -7   3   1         10.51         10.00         1.11 o                         
  -6   3   1          6.31          6.87         0.91 o                         
  -5   3   1         13.84         11.52         0.81 o                         
  -4   3   1         72.66         69.73         1.92 o                         
  -3   3   1         94.57         98.08         1.64 o                         
  -2   3   1         33.05         31.28         0.71 o                         
  -1   3   1        565.21        545.21         9.50 o                         
   0   3   1        456.70        451.53         7.78 o                         
   2   3   1         28.27         31.43         1.01 o                         
   3   3   1        160.86        164.12         3.33 o                         
   4   3   1          4.62          4.82         0.45 o                         
   5   3   1         49.76         49.78         1.47 o                         
   6   3   1          2.27          2.22         0.71 o                         
   7   3   1          2.35          2.83         0.81 o                         
  -7   4   1         15.16         17.08         1.41 o                         
  -6   4   1          8.11          6.77         0.81 o                         
  -5   4   1         40.22         40.73         1.52 o                         
  -4   4   1        208.06        193.12         4.14 o                         
  -3   4   1         44.72         45.18         1.47 o                         
  -2   4   1          8.79          8.79         0.61 o                         
  -1   4   1        372.20        352.70         6.37 o                         
   0   4   1        371.71        390.69         6.97 o                         
   2   4   1         54.80         56.59         1.62 o                         
   3   4   1         29.29         29.11         1.11 o                         
   4   4   1         16.41         17.16         0.41 o                         
   5   4   1          6.24          5.69         0.50 o                         
   6   4   1          3.41          3.94         0.71 o                         
   7   4   1          1.12          0.61         0.61 o                         
  -6   5   1         16.28         17.79         1.21 o                         
  -5   5   1         17.05         16.07         1.11 o                         
  -4   5   1         69.28         71.95         2.12 o                         
  -3   5   1         21.42         20.72         1.01 o                         
  -2   5   1        262.58        251.94         4.95 o                         
  -1   5   1        113.24        114.60         2.63 o                         
   0   5   1        329.44        343.10         6.27 o                         
   2   5   1         55.85         60.74         1.72 o                         
   3   5   1         67.90         67.41         1.92 o                         
   4   5   1          9.71         10.31         0.81 o                         
   5   5   1         27.91         26.48         1.31 o                         
   6   5   1         12.76         14.65         1.21 o                         
  -6   6   1          1.97          2.43         0.71 o                         
  -5   6   1          7.02          7.98         0.81 o                         
  -4   6   1         92.47         83.68         2.43 o                         
  -3   6   1         35.11         33.96         1.41 o                         
  -2   6   1         60.19         57.81         1.82 o                         
  -1   6   1         16.53         15.97         0.81 o                         
   0   6   1         38.58         41.94         1.41 o                         
   1   6   1         42.93         49.01         1.41 o                         
   2   6   1         36.73         35.98         1.41 o                         
   3   6   1          0.80          0.10         0.40 o                         
   4   6   1          0.52          0.40         0.40 o                         
   5   6   1         15.78         17.38         1.11 o                         
   6   6   1          2.42          3.74         0.71 o                         
  -5   7   1          3.85          3.64         0.71 o                         
  -4   7   1         14.38         13.44         1.01 o                         
  -3   7   1         32.40         35.77         1.52 o                         
  -2   7   1        245.37        237.19         5.15 o                         
  -1   7   1         13.69         12.33         0.81 o                         
   0   7   1         23.74         23.34         1.11 o                         
   1   7   1         18.80         16.37         0.91 o                         
   2   7   1         38.62         37.19         1.52 o                         
   3   7   1         23.66         22.23         1.21 o                         
   4   7   1          6.48          6.47         0.81 o                         
   5   7   1          3.43          3.33         0.71 o                         
  -5   8   1          1.97          2.43         0.71 o                         
  -4   8   1         12.91         13.04         1.11 o                         
  -3   8   1         31.25         32.84         1.62 o                         
  -2   8   1          7.72          5.86         0.71 o                         
  -1   8   1         10.79         10.41         0.81 o                         
   0   8   1          2.36          2.32         0.51 o                         
   1   8   1         17.22         16.92         1.21 o                         
   2   8   1         25.93         22.23         1.31 o                         
   3   8   1          0.20         -0.40         0.51 o                         
   4   8   1          2.86          2.43         0.61 o                         
   5   8   1          3.98          4.45         0.81 o                         
  -4   9   1          0.79          0.61         0.51 o                         
  -3   9   1         28.24         28.70         1.52 o                         
  -2   9   1         51.50         51.74         2.02 o                         
  -1   9   1          4.74          4.45         0.71 o                         
   0   9   1          0.20          0.31         0.35 o                         
   1   9   1         14.69         14.55         1.01 o                         
   2   9   1         10.36          8.79         0.91 o                         
   3   9   1          0.06          0.51         0.51 o                         
   4   9   1          0.24         -0.10         0.51 o                         
  -2  10   1          0.70          2.12         0.61 o                         
  -1  10   1          1.87          2.37         0.46 o                         
   0  10   1          0.26          0.51         0.36 o                         
   1  10   1          3.63          3.84         0.71 o                         
   2  10   1          2.66          3.03         0.71 o                         
  -3 -10   2          3.74          4.04         1.01 o                         
  -2 -10   2          0.21         -0.04         0.48 o                         
  -1 -10   2          1.26          0.76         0.29 o                         
   0 -10   2          2.38          2.35         0.34 o                         
   1 -10   2          3.50          5.23         0.54 o                         
   2 -10   2          0.69          0.60         0.37 o                         
  -4  -9   2          9.06         10.21         1.31 o                         
  -3  -9   2          6.29          6.33         0.86 o                         
  -2  -9   2          6.88          7.84         0.55 o                         
  -1  -9   2          7.86          8.62         0.55 o                         
   0  -9   2          1.46          1.23         0.28 o                         
   1  -9   2         27.89         28.60         1.07 o                         
   2  -9   2          5.19          4.93         0.48 o                         
   3  -9   2          1.87          2.16         0.42 o                         
   4  -9   2          1.28          0.79         0.96 o                         
  -4  -8   2          2.21          1.22         0.41 o                         
  -3  -8   2          3.15          3.78         0.49 o                         
  -2  -8   2         12.33         12.07         0.50 o                         
  -1  -8   2         15.05         15.40         0.52 o                         
   0  -8   2          7.35          6.99         0.39 o                         
   1  -8   2          4.31          4.98         0.37 o                         
   2  -8   2          2.94          2.80         0.39 o                         
   3  -8   2          6.71          6.56         0.52 o                         
   4  -8   2          2.01          2.51         0.42 o                         
   5  -8   2          3.31          3.30         0.56 o                         
  -5  -7   2          1.37          2.83         0.61 o                         
  -4  -7   2         15.31         16.11         1.16 o                         
  -3  -7   2         39.15         38.45         0.96 o                         
  -2  -7   2         17.14         17.11         0.68 o                         
  -1  -7   2         59.68         60.02         1.00 o                         
   0  -7   2         14.79         16.10         0.51 o                         
   1  -7   2         40.14         40.85         0.79 o                         
   2  -7   2          9.42          8.58         0.62 o                         
   3  -7   2          8.26          7.16         0.50 o                         
   4  -7   2         13.10         12.65         0.65 o                         
   5  -7   2          8.44          9.84         0.81 o                         
  -6  -6   2          8.28          8.15         0.68 o                         
  -5  -6   2          3.74          4.04         0.71 o                         
  -4  -6   2          7.08          6.34         0.53 o                         
  -3  -6   2         16.40         15.17         1.06 o                         
  -2  -6   2         84.14         77.33         1.12 o                         
  -1  -6   2         48.45         52.54         0.86 o                         
   0  -6   2         25.95         29.04         0.62 o                         
   1  -6   2         47.93         47.53         0.81 o                         
   2  -6   2         10.36         10.23         0.50 o                         
   3  -6   2         51.42         50.67         1.15 o                         
   4  -6   2          1.04          0.88         0.28 o                         
   5  -6   2         13.89         15.79         0.85 o                         
  -6  -5   2          4.89          4.75         0.81 o                         
  -5  -5   2         23.51         23.49         0.89 o                         
  -4  -5   2         16.56         14.87         0.58 o                         
  -3  -5   2        163.03        163.92         1.88 o                         
  -2  -5   2          7.05          6.94         0.33 o                         
  -1  -5   2         22.95         22.24         0.51 o                         
   0  -5   2         54.83         59.92         0.87 o                         
   1  -5   2         60.32         56.90         0.84 o                         
   2  -5   2          7.20          7.63         0.39 o                         
   3  -5   2          9.22          9.06         0.60 o                         
   4  -5   2         13.92         14.91         0.61 o                         
   5  -5   2         33.64         35.07         1.12 o                         
  -7  -4   2          6.13          5.76         1.01 o                         
  -6  -4   2         21.88         22.74         1.41 o                         
  -5  -4   2         50.49         51.30         1.35 o                         
  -4  -4   2         26.16         23.84         0.68 o                         
  -3  -4   2          2.37          3.01         0.32 o                         
  -2  -4   2        106.98        108.73         1.13 o                         
  -1  -4   2        131.46        134.62         2.70 o                         
   0  -4   2        135.62        153.31         1.67 o                         
   1  -4   2        315.04        322.58         3.19 o                         
   2  -4   2          1.55          1.88         0.21 o                         
   3  -4   2        153.60        148.37         2.47 o                         
   4  -4   2         47.11         44.85         1.16 o                         
   5  -4   2         20.51         21.54         0.80 o                         
   6  -4   2          3.58          3.64         0.81 o                         
   7  -4   2          2.70          3.23         0.91 o                         
  -7  -3   2          0.95         -0.10         0.61 o                         
  -6  -3   2         71.93         70.64         2.53 o                         
  -5  -3   2        116.26        116.93         3.23 o                         
  -4  -3   2          5.07          5.17         0.28 o                         
  -3  -3   2        347.11        347.25         3.05 o                         
  -2  -3   2         62.15         70.89         0.78 o                         
  -1  -3   2        135.82        144.37         1.72 o                         
   0  -3   2         54.93         54.81         0.71 o                         
   1  -3   2        169.06        150.20         1.79 o                         
   2  -3   2        120.08        127.09         1.87 o                         
   3  -3   2        207.52        210.06         2.60 o                         
   4  -3   2          0.34          0.23         0.15 o                         
   5  -3   2          8.62         10.09         0.56 o                         
   6  -3   2          0.31         -0.30         0.51 o                         
   7  -3   2          7.21          7.48         1.01 o                         
  -7  -2   2          7.29          7.28         1.01 o                         
  -6  -2   2         34.14         36.18         1.82 o                         
  -5  -2   2        204.82        195.55         4.75 o                         
  -4  -2   2        103.94         95.93         1.70 o                         
  -3  -2   2         83.12         88.10         0.86 o                         
  -2  -2   2         23.83         22.55         0.31 o                         
  -1  -2   2        377.72        364.33         3.42 o                         
   0  -2   2        974.10        993.16        10.18 o                         
   1  -2   2        443.33        431.88         4.52 o                         
   2  -2   2        108.07        112.76         1.31 o                         
   3  -2   2        240.51        255.34         3.30 o                         
   4  -2   2         66.34         69.81         1.02 o                         
   5  -2   2         12.42         11.89         0.75 o                         
   6  -2   2          5.97          4.85         0.81 o                         
   7  -2   2          3.37          3.03         0.81 o                         
  -7  -1   2          2.57          2.53         0.81 o                         
  -6  -1   2        150.42        154.32         4.14 o                         
  -5  -1   2        147.46        149.87         3.84 o                         
  -4  -1   2         18.79         18.81         1.47 o                         
  -3  -1   2        196.03        202.86         2.12 o                         
  -2  -1   2        115.78        121.19         1.30 o                         
  -1  -1   2        370.13        369.88         3.57 o                         
   0  -1   2        515.24        521.08         6.03 o                         
   1  -1   2        179.18        189.39         2.23 o                         
   2  -1   2        350.35        375.71         3.62 o                         
   3  -1   2        175.64        185.99         1.69 o                         
   4  -1   2         66.31         68.77         0.98 o                         
   5  -1   2        330.56        315.01         6.72 o                         
   6  -1   2          4.83          4.65         0.81 o                         
   7  -1   2         25.01         27.99         1.72 o                         
  -7   0   2          2.18          1.82         0.71 o                         
  -6   0   2          1.11          2.12         0.61 o                         
  -5   0   2        297.35        309.81         4.47 o                         
  -4   0   2        174.50        161.07         2.52 o                         
  -3   0   2          6.77          5.56         0.56 o                         
  -2   0   2          0.64          0.72         0.35 o                         
  -1   0   2       1062.11       1071.52        11.62 o                         
   0   0   2        392.68        363.21         9.25 o                         
   1   0   2         23.43         22.89         0.32 o                         
   2   0   2        295.85        321.28         2.52 o                         
   3   0   2         63.29         74.24         0.80 o                         
   4   0   2          0.91          0.40         0.29 o                         
   5   0   2         35.81         37.30         1.47 o                         
   6   0   2         43.71         40.42         1.82 o                         
   7   0   2          0.10         -0.20         0.61 o                         
  -7   1   2          2.58          1.72         0.71 o                         
  -6   1   2        150.30        157.75         4.24 o                         
  -5   1   2        147.73        147.71         4.04 o                         
  -4   1   2         18.71         17.79         0.91 o                         
  -3   1   2        196.10        202.03         2.86 o                         
  -2   1   2        115.67        122.15         1.84 o                         
  -1   1   2        369.89        364.73         4.88 o                         
   0   1   2        515.84        514.32         7.07 o                         
   1   1   2        178.66        191.16         1.92 o                         
   2   1   2        349.91        370.54         4.31 o                         
   3   1   2        175.74        184.42         2.31 o                         
   4   1   2         66.34         68.35         1.09 o                         
   5   1   2        330.58        322.22         5.20 o                         
   6   1   2          4.83          5.96         0.81 o                         
   7   1   2         25.00         25.37         1.62 o                         
  -7   2   2          7.25          6.27         1.01 o                         
  -6   2   2         34.15         32.14         1.72 o                         
  -5   2   2        204.85        199.59         4.24 o                         
  -4   2   2        103.93         97.83         2.32 o                         
  -3   2   2         83.17         87.88         1.20 o                         
  -2   2   2         23.80         22.38         1.01 o                         
  -1   2   2        377.87        362.58         7.28 o                         
   0   2   2        974.30       1008.97        16.78 o                         
   1   2   2        443.39        438.19         7.38 o                         
   2   2   2        108.11        113.83         1.84 o                         
   3   2   2        240.96        251.39         2.97 o                         
   4   2   2         66.38         70.14         1.11 o                         
   5   2   2         12.41         13.08         0.71 o                         
   6   2   2          5.96          4.65         0.81 o                         
   7   2   2          3.38          3.84         0.91 o                         
  -7   3   2          0.96          0.40         0.61 o                         
  -6   3   2         71.81         70.84         2.22 o                         
  -5   3   2        116.56        119.65         2.93 o                         
  -4   3   2          5.08          4.85         0.51 o                         
  -3   3   2        347.22        348.69         4.86 o                         
  -2   3   2         62.22         69.69         1.25 o                         
  -1   3   2        135.83        146.48         2.20 o                         
   0   3   2         54.73         54.67         1.31 o                         
   1   3   2        169.17        156.14         2.83 o                         
   2   3   2        120.01        126.73         2.32 o                         
   3   3   2        207.91        216.13         4.19 o                         
   4   3   2          0.34          0.05         0.21 o                         
   5   3   2          8.61          9.41         0.72 o                         
   6   3   2          0.31          0.71         0.51 o                         
   7   3   2          7.22          9.80         1.11 o                         
  -7   4   2          6.13          5.36         0.91 o                         
  -6   4   2         21.88         22.94         1.31 o                         
  -5   4   2         50.49         49.92         1.82 o                         
  -4   4   2         26.19         25.06         1.11 o                         
  -3   4   2          2.38          1.82         0.51 o                         
  -2   4   2        106.97        105.60         2.88 o                         
  -1   4   2        131.44        133.60         2.83 o                         
   0   4   2        135.58        154.92         3.03 o                         
   1   4   2        315.01        327.63         5.76 o                         
   2   4   2          1.55          2.32         0.20 o                         
   3   4   2        153.73        154.12         3.33 o                         
   4   4   2         46.94         46.68         1.16 o                         
   5   4   2         20.55         20.19         0.78 o                         
   6   4   2          3.59          3.23         0.71 o                         
   7   4   2          2.71          4.14         0.81 o                         
  -6   5   2          4.88          5.15         0.81 o                         
  -5   5   2         23.53         23.65         1.21 o                         
  -4   5   2         16.60         15.87         1.01 o                         
  -3   5   2        163.03        160.18         3.64 o                         
  -2   5   2          7.05          7.98         0.71 o                         
  -1   5   2         22.88         21.22         0.91 o                         
   0   5   2         54.76         62.56         1.62 o                         
   1   5   2         60.50         60.64         1.41 o                         
   2   5   2          7.18          7.98         0.51 o                         
   3   5   2          9.26          8.89         0.71 o                         
   4   5   2         13.88         15.03         0.70 o                         
   5   5   2         33.66         35.06         1.11 o                         
   6   5   2          1.90          2.73         0.71 o                         
  -6   6   2          8.28          9.90         1.01 o                         
  -5   6   2          3.75          3.23         0.61 o                         
  -4   6   2          7.10          6.67         0.71 o                         
  -3   6   2         16.41         16.88         1.01 o                         
  -2   6   2         84.16         76.91         2.12 o                         
  -1   6   2         48.42         50.53         1.62 o                         
   0   6   2         25.93         30.01         1.11 o                         
   1   6   2         47.92         46.39         1.31 o                         
   3   6   2         51.46         48.00         1.72 o                         
   4   6   2          1.03          0.51         0.51 o                         
   5   6   2         13.89         15.26         1.11 o                         
  -5   7   2          1.38          2.02         0.61 o                         
  -4   7   2         15.30         16.57         1.11 o                         
  -3   7   2         39.20         39.21         1.62 o                         
  -2   7   2         17.11         16.27         1.01 o                         
  -1   7   2         59.65         63.47         1.92 o                         
   0   7   2         14.84         15.26         0.91 o                         
   1   7   2         40.09         41.94         1.41 o                         
   2   7   2          9.46          7.68         0.81 o                         
   3   7   2          8.28          8.69         0.81 o                         
   4   7   2         13.08         12.13         1.01 o                         
   5   7   2          8.46          9.40         0.91 o                         
  -5   8   2          1.13          2.63         0.71 o                         
  -4   8   2          2.21          2.12         0.61 o                         
  -3   8   2          3.15          3.23         0.61 o                         
  -2   8   2         12.34         11.72         0.91 o                         
  -1   8   2         15.05         15.87         1.01 o                         
   0   8   2          7.35          8.08         0.71 o                         
   1   8   2          4.32          4.04         0.61 o                         
   2   8   2          2.95          2.63         0.61 o                         
   3   8   2          6.70          6.47         0.81 o                         
   4   8   2          2.02          1.92         0.61 o                         
   5   8   2          3.30          4.35         0.81 o                         
  -3   9   2          6.32          6.77         0.91 o                         
  -2   9   2          6.85          6.87         0.81 o                         
  -1   9   2          7.84          8.79         0.91 o                         
   0   9   2          1.48          1.72         0.51 o                         
   1   9   2         27.86         28.60         1.41 o                         
   2   9   2          5.20          4.45         0.71 o                         
   3   9   2          1.88          2.53         0.71 o                         
  -2  10   2          0.21          0.91         0.61 o                         
  -1  10   2          1.26          2.63         0.61 o                         
   0  10   2          2.38          2.69         0.46 o                         
   1  10   2          3.50          5.46         0.81 o                         
   2  10   2          0.70          0.20         0.61 o                         
  -2 -10   3          0.33          0.23         0.36 o                         
  -1 -10   3          0.53          0.53         0.29 o                         
   0 -10   3         11.25         12.79         0.71 o                         
   1 -10   3          5.42          5.17         0.54 o                         
   2 -10   3          3.08          2.88         0.46 o                         
  -4  -9   3          0.40         -0.10         0.71 o                         
  -3  -9   3          1.45          1.05         0.51 o                         
  -2  -9   3          4.30          5.76         0.61 o                         
  -1  -9   3          0.32          0.23         0.24 o                         
   0  -9   3          6.31          7.10         0.43 o                         
   1  -9   3         13.16         14.24         0.71 o                         
   2  -9   3          1.06          0.77         0.36 o                         
   3  -9   3          1.32          1.49         0.42 o                         
   4  -9   3          3.05          3.46         1.01 o                         
  -4  -8   3          7.13          6.69         0.63 o                         
  -3  -8   3          8.04          8.18         1.41 o                         
  -2  -8   3         10.17         10.13         0.47 o                         
  -1  -8   3          4.35          4.58         0.33 o                         
   0  -8   3         37.27         40.70         0.86 o                         
   1  -8   3          7.94          7.90         0.52 o                         
   2  -8   3          6.62          5.70         0.48 o                         
   3  -8   3         12.37         13.20         0.67 o                         
   4  -8   3          2.67          2.14         0.42 o                         
  -5  -7   3          4.61          6.37         0.91 o                         
  -4  -7   3          0.63          0.09         0.32 o                         
  -3  -7   3         32.07         35.16         0.89 o                         
  -2  -7   3         28.59         30.12         0.69 o                         
  -1  -7   3         17.76         16.24         0.51 o                         
   0  -7   3          4.26          4.92         0.43 o                         
   1  -7   3          7.18          6.83         0.36 o                         
   2  -7   3          4.47          4.24         0.62 o                         
   3  -7   3          9.76          9.53         0.85 o                         
   4  -7   3          7.82          7.83         0.54 o                         
   5  -7   3          2.11          2.25         0.56 o                         
  -6  -6   3          2.99          4.04         0.91 o                         
  -5  -6   3          4.38          5.64         0.86 o                         
  -4  -6   3         46.58         47.06         1.28 o                         
  -3  -6   3         15.04         14.58         0.55 o                         
  -2  -6   3         26.99         28.66         0.64 o                         
  -1  -6   3          6.87          6.96         0.33 o                         
   0  -6   3         34.69         32.88         1.15 o                         
   1  -6   3         16.62         18.81         0.50 o                         
   2  -6   3          3.70          3.22         0.40 o                         
   3  -6   3         19.96         18.60         0.67 o                         
   4  -6   3         10.37         10.36         0.55 o                         
   5  -6   3          6.91          7.41         0.86 o                         
   6  -6   3          1.14          1.21         0.81 o                         
  -6  -5   3          1.95          3.03         0.81 o                         
  -5  -5   3          8.30         10.21         1.01 o                         
  -4  -5   3          2.46          3.00         0.35 o                         
  -3  -5   3         99.24         99.44         1.46 o                         
  -2  -5   3        204.66        214.58         2.95 o                         
  -1  -5   3         70.58         70.55         0.99 o                         
   0  -5   3          5.27          4.90         0.25 o                         
   1  -5   3         51.73         49.92         0.79 o                         
   2  -5   3         15.53         15.50         0.54 o                         
   3  -5   3          0.58          0.51         0.20 o                         
   4  -5   3          1.98          2.12         0.50 o                         
   5  -5   3         14.06         10.74         1.73 o                         
   6  -5   3          8.23          6.97         1.01 o                         
  -7  -4   3          8.81          8.69         1.21 o                         
  -6  -4   3          0.07          0.20         0.51 o                         
  -5  -4   3         14.35         14.45         1.11 o                         
  -4  -4   3         47.97         45.88         0.91 o                         
  -3  -4   3        109.90        114.72         1.37 o                         
  -2  -4   3         23.20         26.49         0.45 o                         
  -1  -4   3        318.67        329.70         3.32 o                         
   0  -4   3         70.86         66.79         0.90 o                         
   1  -4   3        162.66        154.25         1.89 o                         
   2  -4   3         24.10         23.71         0.78 o                         
   3  -4   3         20.14         18.68         0.70 o                         
   4  -4   3          1.88          1.70         0.32 o                         
   5  -4   3         39.30         40.88         1.16 o                         
   6  -4   3          9.29          7.18         0.91 o                         
  -7  -3   3          0.32          0.30         0.61 o                         
  -6  -3   3         30.89         37.70         1.82 o                         
  -5  -3   3          9.33          9.50         0.91 o                         
  -4  -3   3          8.47          8.94         0.56 o                         
  -3  -3   3         85.45         92.46         1.13 o                         
  -2  -3   3        204.75        217.09         1.97 o                         
  -1  -3   3        104.82        112.73         1.47 o                         
   0  -3   3        103.99        110.58         1.38 o                         
   1  -3   3        220.73        212.87         4.09 o                         
   2  -3   3        345.90        358.60         5.05 o                         
   3  -3   3         74.03         70.84         1.41 o                         
   4  -3   3         44.73         43.61         0.92 o                         
   5  -3   3         24.76         22.49         0.93 o                         
   6  -3   3         16.65         19.00         1.31 o                         
   7  -3   3          2.24          1.62         0.81 o                         
  -7  -2   3          6.67          7.98         1.01 o                         
  -6  -2   3         10.51         10.81         1.11 o                         
  -5  -2   3         57.37         55.99         2.02 o                         
  -4  -2   3          7.83          8.56         0.53 o                         
  -3  -2   3         46.65         49.15         0.72 o                         
  -2  -2   3         62.26         73.67         0.79 o                         
  -1  -2   3       2148.87       2069.04        19.66 o                         
   0  -2   3        729.65        722.70         9.48 o                         
   1  -2   3        186.60        170.27         2.86 o                         
   2  -2   3          5.12          3.78         0.27 o                         
   3  -2   3        105.36        113.59         1.40 o                         
   4  -2   3         29.29         32.18         0.63 o                         
   5  -2   3         87.50         80.86         1.51 o                         
   6  -2   3         31.87         29.21         1.62 o                         
   7  -2   3         12.59         12.73         1.21 o                         
  -7  -1   3          0.70          0.71         0.61 o                         
  -6  -1   3         45.06         41.84         1.92 o                         
  -5  -1   3          5.12          4.54         1.11 o                         
  -4  -1   3          3.89          4.06         0.45 o                         
  -3  -1   3        892.14        961.24         9.01 o                         
  -2  -1   3          5.84          8.76         0.27 o                         
  -1  -1   3        439.86        440.13         4.85 o                         
   0  -1   3        636.04        604.65         5.81 o                         
   1  -1   3         49.61         52.06         0.70 o                         
   2  -1   3        384.50        396.37         3.86 o                         
   3  -1   3         95.57        104.99         1.26 o                         
   4  -1   3        221.28        212.81         2.89 o                         
   5  -1   3          5.87          5.31         0.43 o                         
   6  -1   3          5.17          6.16         0.91 o                         
   7  -1   3          2.30          2.73         0.81 o                         
  -7   0   3         10.27         13.44         1.21 o                         
  -6   0   3         12.78         14.35         1.21 o                         
  -5   0   3         45.39         42.72         1.14 o                         
  -4   0   3         28.36         30.01         1.11 o                         
  -3   0   3          0.64          0.40         0.30 o                         
  -2   0   3        217.80        240.65         3.39 o                         
  -1   0   3       1342.28       1332.19        13.33 o                         
   0   0   3        633.69        619.49         7.26 o                         
   1   0   3        164.10        165.79         1.57 o                         
   2   0   3         15.06         13.81         0.25 o                         
   3   0   3         65.20         71.78         0.79 o                         
   4   0   3          0.98          1.38         0.51 o                         
   5   0   3        178.25        162.88         2.93 o                         
   6   0   3         28.45         24.15         1.41 o                         
   7   0   3         10.27          7.88         1.01 o                         
  -7   1   3          0.70          1.01         0.61 o                         
  -6   1   3         45.05         40.63         1.92 o                         
  -5   1   3          5.15          5.26         0.61 o                         
  -4   1   3          3.91          3.13         0.51 o                         
  -3   1   3        892.01        953.80        11.46 o                         
  -2   1   3          5.91          8.53         0.33 o                         
  -1   1   3        439.50        433.58         5.34 o                         
   0   1   3        636.35        605.28         7.73 o                         
   1   1   3         49.52         52.30         0.66 o                         
   2   1   3        384.90        399.53         3.48 o                         
   3   1   3         95.53        105.59         1.41 o                         
   4   1   3        221.38        212.23         3.42 o                         
   5   1   3          5.87          4.90         0.50 o                         
   6   1   3          5.19          4.95         0.81 o                         
   7   1   3          2.28          3.23         0.81 o                         
  -7   2   3          6.67          7.48         1.01 o                         
  -6   2   3         10.49         11.06         0.68 o                         
  -5   2   3         57.43         57.50         1.82 o                         
  -4   2   3          7.81          9.30         0.81 o                         
  -3   2   3         46.53         48.89         1.03 o                         
  -2   2   3         62.50         72.77         1.28 o                         
  -1   2   3       2147.95       2098.96        27.05 o                         
   0   2   3        729.47        733.54        22.23 o                         
   1   2   3        186.17        170.11         2.78 o                         
   2   2   3          5.08          4.17         0.26 o                         
   3   2   3        105.38        113.02         1.30 o                         
   4   2   3         29.28         31.66         0.73 o                         
   5   2   3         87.55         81.96         1.82 o                         
   6   2   3         31.80         34.16         1.62 o                         
   7   2   3         12.63         12.63         1.21 o                         
  -7   3   3          0.32          0.00         0.61 o                         
  -6   3   3         30.86         36.18         1.62 o                         
  -5   3   3          9.33          7.38         0.71 o                         
  -4   3   3          8.49          8.39         0.71 o                         
  -3   3   3         85.43         91.26         2.22 o                         
  -2   3   3        204.83        213.23         3.19 o                         
  -1   3   3        104.84        115.21         1.84 o                         
   0   3   3        104.06        111.57         1.75 o                         
   1   3   3        220.84        217.78         3.84 o                         
   2   3   3        346.29        365.83         4.59 o                         
   3   3   3         74.02         73.67         1.09 o                         
   4   3   3         44.78         43.73         0.89 o                         
   5   3   3         24.69         23.11         1.21 o                         
   6   3   3         16.72         16.67         1.21 o                         
   7   3   3          2.25          3.64         0.81 o                         
  -7   4   3          8.80          9.20         1.11 o                         
  -6   4   3          0.07          1.11         0.51 o                         
  -5   4   3         14.38         13.64         1.01 o                         
  -4   4   3         47.99         43.46         1.62 o                         
  -3   4   3        109.86        109.14         2.73 o                         
  -2   4   3         23.28         26.73         0.75 o                         
  -1   4   3        318.35        338.40         4.70 o                         
   0   4   3         70.74         69.73         1.62 o                         
   1   4   3        162.56        158.87         2.93 o                         
   2   4   3         24.12         25.97         0.71 o                         
   3   4   3         20.18         19.20         0.91 o                         
   4   4   3          1.88          1.47         0.27 o                         
   5   4   3         39.29         39.83         0.94 o                         
   6   4   3          9.27          8.59         0.91 o                         
  -6   5   3          1.95          2.43         0.61 o                         
  -5   5   3          8.31          9.60         0.91 o                         
  -4   5   3          2.48          2.32         0.51 o                         
  -3   5   3         99.10         96.51         2.63 o                         
  -2   5   3        204.46        217.28         4.45 o                         
  -1   5   3         70.63         71.75         1.82 o                         
   0   5   3          5.28          5.36         0.51 o                         
   1   5   3         51.75         51.74         1.31 o                         
   3   5   3          0.58          0.40         0.40 o                         
   4   5   3          1.99          2.51         0.41 o                         
   5   5   3         14.03         10.63         0.71 o                         
  -6   6   3          2.98          3.13         0.71 o                         
  -5   6   3          4.38          4.95         0.71 o                         
  -4   6   3         46.58         44.67         1.82 o                         
  -3   6   3         15.05         13.85         1.01 o                         
  -2   6   3         27.00         27.39         1.21 o                         
  -1   6   3          6.87          6.37         0.61 o                         
   0   6   3         34.73         34.16         1.21 o                         
   1   6   3         16.62         20.72         0.81 o                         
   3   6   3         19.97         18.90         1.11 o                         
   4   6   3         10.34          9.72         0.63 o                         
   5   6   3          6.92          7.78         0.81 o                         
  -5   7   3          4.62          5.05         0.81 o                         
  -4   7   3          0.63          0.61         0.51 o                         
  -3   7   3         32.00         32.54         1.52 o                         
  -2   7   3         28.53         27.39         1.31 o                         
  -1   7   3         17.77         17.08         1.01 o                         
   0   7   3          4.24          5.56         0.61 o                         
   1   7   3          7.20          7.88         0.61 o                         
   3   7   3          9.76          9.60         0.81 o                         
   4   7   3          7.81          7.48         0.81 o                         
   5   7   3          2.11          2.43         0.61 o                         
  -4   8   3          7.13          6.77         0.91 o                         
  -3   8   3          8.04          8.19         0.91 o                         
  -2   8   3         10.15         11.32         0.91 o                         
  -1   8   3          4.36          3.94         0.61 o                         
   0   8   3         37.22         40.22         1.52 o                         
   3   8   3         12.41         13.14         1.01 o                         
   4   8   3          2.67          2.12         0.61 o                         
  -3   9   3          1.45          1.11         0.61 o                         
  -2   9   3          4.30          3.84         0.71 o                         
  -1   9   3          0.32          0.10         0.51 o                         
   0   9   3          6.31          5.86         0.71 o                         
   2   9   3          1.07         -0.20         0.40 o                         
   3   9   3          1.33          1.72         0.61 o                         
  -2  10   3          0.33          1.52         0.61 o                         
  -1  10   3          0.54          1.41         0.61 o                         
   1  10   3          5.42          4.65         0.81 o                         
   2  10   3          3.08          2.22         0.71 o                         
  -2 -10   4          3.29          4.57         0.63 o                         
  -1 -10   4          1.62          2.05         0.36 o                         
   0 -10   4          1.52          0.87         0.37 o                         
   1 -10   4          0.95          0.66         0.36 o                         
   2 -10   4          2.70          2.18         0.66 o                         
  -3  -9   4          4.70          7.60         0.70 o                         
  -2  -9   4          1.90          2.07         0.33 o                         
  -1  -9   4          8.17          7.67         0.45 o                         
   0  -9   4          2.02          2.64         0.40 o                         
   1  -9   4          0.09          0.24         0.31 o                         
   2  -9   4          2.42          2.42         0.42 o                         
   3  -9   4          4.75          4.58         0.53 o                         
  -4  -8   4          4.77          4.14         0.81 o                         
  -3  -8   4          0.44          0.49         0.39 o                         
  -2  -8   4          1.65          1.68         0.29 o                         
  -1  -8   4          1.42          1.90         0.28 o                         
   0  -8   4         14.69         13.33         0.64 o                         
   1  -8   4          0.30          0.07         0.27 o                         
   2  -8   4         20.72         19.64         0.76 o                         
   3  -8   4         11.30         12.92         0.70 o                         
   4  -8   4          1.57          1.31         0.40 o                         
  -4  -7   4          3.92          4.55         0.71 o                         
  -3  -7   4          1.09          1.17         0.29 o                         
  -2  -7   4          6.54          6.85         0.45 o                         
  -1  -7   4         34.90         30.81         0.83 o                         
   0  -7   4         18.11         18.26         0.77 o                         
   1  -7   4          5.48          5.97         0.46 o                         
   2  -7   4          4.68          5.30         0.43 o                         
   3  -7   4         15.72         16.17         0.68 o                         
   4  -7   4         29.59         28.52         0.94 o                         
   5  -7   4          1.92          2.08         0.94 o                         
  -4  -6   4         10.23         10.91         0.91 o                         
  -3  -6   4         23.05         21.59         0.72 o                         
  -2  -6   4         26.11         27.03         0.71 o                         
  -1  -6   4          8.00          7.48         0.48 o                         
   0  -6   4         30.10         33.02         0.69 o                         
   1  -6   4         26.82         27.70         0.61 o                         
   2  -6   4         78.93         73.08         1.38 o                         
   3  -6   4         22.98         23.04         0.93 o                         
   4  -6   4         15.94         14.96         0.86 o                         
   5  -6   4         11.09         11.83         0.65 o                         
  -6  -5   4          2.14          3.23         0.81 o                         
  -5  -5   4         11.65         11.82         1.01 o                         
  -4  -5   4          2.40          2.92         0.39 o                         
  -3  -5   4         76.65         80.96         1.31 o                         
  -2  -5   4         11.51         11.48         0.42 o                         
  -1  -5   4         46.24         43.41         0.76 o                         
   0  -5   4         17.09         17.55         0.47 o                         
   1  -5   4         31.68         32.23         0.62 o                         
   2  -5   4         23.69         24.71         0.87 o                         
   3  -5   4         43.80         42.51         1.16 o                         
   4  -5   4         51.33         43.93         1.24 o                         
   5  -5   4         19.55         20.41         0.87 o                         
   6  -5   4          5.55          1.72         0.61 o                         
  -6  -4   4          3.25          3.13         0.81 o                         
  -5  -4   4          2.51          2.73         0.71 o                         
  -4  -4   4         49.22         49.70         1.18 o                         
  -3  -4   4         63.63         65.67         0.94 o                         
  -2  -4   4         78.24         84.41         0.97 o                         
  -1  -4   4         63.01         65.50         0.92 o                         
   0  -4   4         39.30         38.76         0.64 o                         
   1  -4   4        111.90        107.13         1.43 o                         
   2  -4   4         87.45         89.08         4.45 o                         
   3  -4   4         15.69         14.83         0.65 o                         
   4  -4   4         62.14         54.04         2.93 o                         
   5  -4   4         21.38         19.50         1.31 o                         
  -7  -3   4          4.76          4.65         1.01 o                         
  -6  -3   4          0.77          0.61         0.61 o                         
  -5  -3   4         36.64         34.16         1.62 o                         
  -4  -3   4         19.66         20.48         0.79 o                         
  -3  -3   4        137.14        145.51         1.90 o                         
  -2  -3   4        232.18        245.91         2.52 o                         
  -1  -3   4        347.31        355.71         4.67 o                         
   0  -3   4        203.75        207.46         3.11 o                         
   1  -3   4         39.13         37.54         0.87 o                         
   2  -3   4         38.64         31.84         2.28 o                         
   3  -3   4         44.10         43.97         1.40 o                         
   4  -3   4         50.94         48.69         3.53 o                         
   5  -3   4        117.67        113.60         2.43 o                         
   6  -3   4          0.17          1.11         0.61 o                         
   7  -3   4          0.48          0.00         0.71 o                         
  -7  -2   4          0.79          0.91         0.71 o                         
  -6  -2   4          5.88          6.16         0.91 o                         
  -5  -2   4         24.85         27.16         1.16 o                         
  -4  -2   4         45.46         44.12         1.72 o                         
  -3  -2   4         31.91         30.82         0.64 o                         
  -2  -2   4         48.06         59.04         0.69 o                         
  -1  -2   4        509.66        525.28         6.01 o                         
   0  -2   4         17.36         18.00         0.39 o                         
   1  -2   4         95.17         99.70         1.40 o                         
   2  -2   4        111.15        118.44         1.62 o                         
   3  -2   4         37.68         39.26         0.78 o                         
   4  -2   4        102.01         93.25         1.27 o                         
   5  -2   4         11.90         11.27         0.60 o                         
   6  -2   4          2.85          3.24         0.50 o                         
   7  -2   4         13.88         13.04         1.31 o                         
  -7  -1   4          6.46          6.67         1.01 o                         
  -6  -1   4          0.29          0.81         0.61 o                         
  -5  -1   4         28.24         26.77         0.96 o                         
  -4  -1   4        110.81        109.73         1.93 o                         
  -3  -1   4         34.12         40.38         0.96 o                         
  -2  -1   4        497.17        538.69         7.64 o                         
  -1  -1   4        547.28        547.87         5.28 o                         
   0  -1   4        872.87        886.40         8.44 o                         
   1  -1   4         23.43         25.86         0.46 o                         
   2  -1   4        192.13        184.25         2.29 o                         
   3  -1   4         16.20         15.99         0.39 o                         
   4  -1   4        130.41        125.32         1.94 o                         
   5  -1   4         94.33         90.27         1.63 o                         
   6  -1   4          0.30          1.93         0.61 o                         
   7  -1   4          1.59          2.22         0.81 o                         
  -7   0   4          0.06          0.51         0.61 o                         
  -6   0   4          0.00         -0.30         0.51 o                         
  -5   0   4         40.11         40.08         1.82 o                         
  -4   0   4         11.56         12.94         0.81 o                         
  -3   0   4        479.63        463.77         6.40 o                         
  -2   0   4         25.59         22.38         0.81 o                         
  -1   0   4          9.99         10.11         0.25 o                         
   0   0   4        103.84        100.54         1.06 o                         
   1   0   4        109.98        112.24         1.15 o                         
   2   0   4        491.66        524.10         5.40 o                         
   3   0   4         77.94         86.11         1.08 o                         
   4   0   4         56.22         55.64         2.22 o                         
   5   0   4          5.12          6.75         0.60 o                         
   6   0   4          0.16          0.20         0.36 o                         
   7   0   4         13.58         16.17         1.31 o                         
  -7   1   4          6.46          6.47         1.01 o                         
  -6   1   4          0.28          0.26         0.39 o                         
  -5   1   4         28.20         28.20         1.31 o                         
  -4   1   4        110.80        108.74         2.63 o                         
  -3   1   4         34.21         40.80         0.83 o                         
  -2   1   4        496.76        523.34         6.00 o                         
  -1   1   4        547.23        532.61         6.06 o                         
   0   1   4        873.06        874.16        10.28 o                         
   1   1   4         23.42         26.34         0.50 o                         
   2   1   4        192.10        184.70         1.72 o                         
   3   1   4         16.26         15.87         0.60 o                         
   4   1   4        130.49        123.77         2.32 o                         
   5   1   4         94.38         89.28         1.96 o                         
   6   1   4          0.29          0.91         0.51 o                         
   7   1   4          1.58          0.40         0.61 o                         
  -7   2   4          0.79          1.72         0.71 o                         
  -6   2   4          5.86          5.26         0.71 o                         
  -5   2   4         24.86         24.66         1.21 o                         
  -4   2   4         45.62         43.76         1.52 o                         
  -3   2   4         31.88         31.23         1.21 o                         
  -2   2   4         47.98         56.96         1.14 o                         
  -1   2   4        509.65        519.47         9.80 o                         
   0   2   4         17.48         17.45         0.53 o                         
   1   2   4         95.36        100.98         1.19 o                         
   2   2   4        111.11        118.75         1.28 o                         
   3   2   4         37.71         38.33         0.74 o                         
   4   2   4        101.88         93.53         1.41 o                         
   5   2   4         11.88         10.81         1.31 o                         
   6   2   4          2.87          2.53         0.71 o                         
   7   2   4         13.86         11.72         1.21 o                         
  -7   3   4          4.77          4.45         0.91 o                         
  -6   3   4          0.77          0.51         0.51 o                         
  -5   3   4         36.62         35.47         1.52 o                         
  -4   3   4         19.66         18.90         1.01 o                         
  -3   3   4        137.24        144.82         3.23 o                         
  -2   3   4        231.86        244.50         3.61 o                         
  -1   3   4        347.19        358.36         6.47 o                         
   0   3   4        203.71        213.56         3.06 o                         
   1   3   4         39.13         38.50         0.82 o                         
   2   3   4         38.68         35.00         0.82 o                         
   3   3   4         44.15         45.85         0.81 o                         
   4   3   4         50.99         51.29         0.99 o                         
   5   3   4        117.54        113.42         2.27 o                         
   6   3   4          0.17          0.61         0.51 o                         
   7   3   4          0.48          0.40         0.71 o                         
  -6   4   4          3.26          3.13         0.71 o                         
  -5   4   4          2.50          1.82         0.51 o                         
  -4   4   4         49.19         47.70         1.72 o                         
  -3   4   4         63.70         63.87         1.92 o                         
  -2   4   4         78.21         85.29         2.12 o                         
  -1   4   4         63.13         66.75         1.41 o                         
   0   4   4         39.20         40.25         0.90 o                         
   1   4   4        112.05        108.85         1.97 o                         
   3   4   4         15.64         14.53         0.53 o                         
   4   4   4         62.12         56.38         1.34 o                         
   5   4   4         21.31         20.31         1.41 o                         
  -6   5   4          2.14          2.43         0.71 o                         
  -5   5   4         11.67         10.41         0.91 o                         
  -4   5   4          2.40          1.92         0.61 o                         
  -3   5   4         76.65         80.04         2.32 o                         
  -2   5   4         11.51         10.21         0.81 o                         
  -1   5   4         46.31         42.85         1.41 o                         
   0   5   4         17.14         17.28         0.81 o                         
   1   5   4         31.68         31.53         1.01 o                         
   4   5   4         51.32         43.40         1.24 o                         
   5   5   4         19.48         19.73         0.87 o                         
  -6   6   4          0.03         -0.10         0.61 o                         
  -5   6   4         25.02         28.80         1.52 o                         
  -4   6   4         10.17         11.92         1.01 o                         
  -3   6   4         23.05         22.44         1.21 o                         
  -2   6   4         26.04         25.47         1.21 o                         
  -1   6   4          7.97          7.38         0.71 o                         
   0   6   4         30.14         33.85         1.21 o                         
   1   6   4         26.87         27.18         1.01 o                         
   4   6   4         15.94         14.83         0.78 o                         
   5   6   4         11.08         11.45         0.81 o                         
  -5   7   4          5.15          5.26         0.81 o                         
  -4   7   4          3.92          6.27         0.81 o                         
  -3   7   4          1.09          1.21         0.51 o                         
  -2   7   4          6.55          5.05         0.71 o                         
  -1   7   4         34.88         32.44         1.31 o                         
   0   7   4         18.16         19.00         1.01 o                         
   3   7   4         15.71         13.24         1.01 o                         
   4   7   4         29.54         27.80         1.09 o                         
   5   7   4          1.93          1.68         0.46 o                         
  -4   8   4          4.76          5.36         0.81 o                         
  -3   8   4          0.43          1.41         0.51 o                         
  -2   8   4          1.65          0.61         0.51 o                         
  -1   8   4          1.42          1.82         0.51 o                         
   0   8   4         14.71         12.53         0.91 o                         
   3   8   4         11.28         11.42         1.01 o                         
   4   8   4          1.57          2.22         0.61 o                         
  -3   9   4          4.69          4.75         0.81 o                         
  -2   9   4          1.90          1.82         0.61 o                         
  -1   9   4          8.15          7.48         0.81 o                         
   3   9   4          4.77          4.65         0.81 o                         
  -2  10   4          3.28          4.65         0.81 o                         
  -1  10   4          1.61          2.93         0.71 o                         
  -1 -10   5          2.72          2.67         0.39 o                         
   0 -10   5          0.50          0.73         0.38 o                         
   1 -10   5          0.16          0.40         0.50 o                         
  -3  -9   5          2.27          2.41         0.56 o                         
  -2  -9   5         10.02         10.88         0.68 o                         
  -1  -9   5          0.56          0.21         0.26 o                         
   0  -9   5          1.53          1.96         0.39 o                         
   1  -9   5          1.30          1.16         0.39 o                         
   2  -9   5          1.23          2.23         0.57 o                         
   3  -9   5          4.43          4.42         0.96 o                         
  -4  -8   5          2.96          4.65         0.81 o                         
  -3  -8   5          5.02          6.18         0.50 o                         
  -2  -8   5         13.28         12.54         0.58 o                         
  -1  -8   5          3.46          2.08         0.30 o                         
   0  -8   5          8.39          9.03         0.48 o                         
   1  -8   5          1.60          1.36         0.34 o                         
   2  -8   5          6.03          4.59         0.48 o                         
   3  -8   5          2.35          2.81         0.59 o                         
   4  -8   5          3.03          3.17         0.49 o                         
  -3  -7   5          1.46          1.36         0.39 o                         
  -2  -7   5          4.48          3.60         0.33 o                         
  -1  -7   5         17.21         16.64         0.55 o                         
   0  -7   5         24.68         24.35         0.64 o                         
   1  -7   5         17.35         15.68         0.65 o                         
   2  -7   5         15.40         13.35         0.62 o                         
   3  -7   5          3.29          3.47         0.42 o                         
   4  -7   5          9.66          8.98         0.61 o                         
   5  -7   5          4.54          4.16         0.50 o                         
  -3  -6   5          0.16          0.01         0.25 o                         
  -2  -6   5         21.74         20.01         0.56 o                         
  -1  -6   5          1.46          1.43         0.23 o                         
   0  -6   5         38.65         41.00         1.08 o                         
   1  -6   5          1.99          1.93         0.33 o                         
   2  -6   5         81.84         79.42         1.64 o                         
   3  -6   5         30.88         27.47         2.58 o                         
   4  -6   5         21.04         18.14         2.01 o                         
   5  -6   5          0.98          1.22         0.46 o                         
  -4  -5   5          2.90          3.13         0.61 o                         
  -3  -5   5         28.64         29.57         0.92 o                         
  -2  -5   5         23.13         21.85         0.57 o                         
  -1  -5   5         40.74         37.60         0.71 o                         
   0  -5   5          7.50          5.98         0.31 o                         
   1  -5   5         45.89         46.36         1.16 o                         
   2  -5   5        102.77        100.93         1.97 o                         
   3  -5   5         27.15         24.91         0.87 o                         
   4  -5   5         18.89         16.20         0.80 o                         
   5  -5   5          0.02          0.59         0.66 o                         
   6  -5   5          7.42          3.13         0.61 o                         
  -6  -4   5         13.66         16.67         1.31 o                         
  -5  -4   5         11.54         13.74         1.11 o                         
  -4  -4   5         48.97         52.65         1.25 o                         
  -3  -4   5          6.97          6.68         0.50 o                         
  -2  -4   5         49.00         52.53         0.95 o                         
  -1  -4   5         55.91         56.26         1.24 o                         
   0  -4   5         46.35         44.61         2.17 o                         
   1  -4   5         36.29         36.27         0.97 o                         
   2  -4   5        133.96        127.86         2.26 o                         
   3  -4   5         40.18         39.18         1.12 o                         
   4  -4   5         15.39         15.33         0.76 o                         
   5  -4   5          6.41          6.47         0.91 o                         
  -7  -3   5          1.87          3.64         0.91 o                         
  -6  -3   5          1.67          2.12         0.71 o                         
  -5  -3   5          2.78          2.53         0.43 o                         
  -4  -3   5          6.00          6.68         0.50 o                         
  -3  -3   5         44.29         46.64         1.03 o                         
  -2  -3   5         40.81         39.87         0.64 o                         
  -1  -3   5         97.20         99.85         1.74 o                         
   0  -3   5        223.61        236.31         3.54 o                         
   1  -3   5        110.38        109.76         1.94 o                         
   2  -3   5         47.41         48.68         0.97 o                         
   3  -3   5         25.78         23.82         0.70 o                         
   4  -3   5         80.81         77.89         1.41 o                         
   5  -3   5         10.46          9.37         0.81 o                         
   6  -3   5         12.87         13.68         0.81 o                         
  -7  -2   5          2.82          3.54         0.91 o                         
  -6  -2   5         21.99         22.84         1.41 o                         
  -5  -2   5          9.94          8.83         0.61 o                         
  -4  -2   5         26.89         27.07         0.96 o                         
  -3  -2   5         22.91         22.99         1.11 o                         
  -2  -2   5        107.84        105.74         1.11 o                         
  -1  -2   5         92.60         87.99         1.32 o                         
   0  -2   5          2.55          3.13         0.20 o                         
   1  -2   5         22.18         25.10         0.59 o                         
   2  -2   5        147.01        152.88         2.07 o                         
   3  -2   5         27.08         25.45         0.65 o                         
   4  -2   5         27.19         26.73         1.87 o                         
   5  -2   5         45.96         44.56         1.12 o                         
   6  -2   5         15.76         16.64         0.78 o                         
  -7  -1   5         22.04         25.77         1.62 o                         
  -6  -1   5          0.16          0.20         0.61 o                         
  -5  -1   5          1.13          1.12         0.45 o                         
  -4  -1   5          4.29          4.12         0.46 o                         
  -3  -1   5          8.95          7.38         0.71 o                         
  -2  -1   5         49.61         50.44         1.02 o                         
  -1  -1   5         74.17         81.43         1.03 o                         
   0  -1   5       1291.87       1364.44        15.39 o                         
   1  -1   5        213.17        235.17         2.51 o                         
   2  -1   5        337.91        360.15         4.18 o                         
   3  -1   5          8.90          9.97         0.39 o                         
   4  -1   5         76.40         68.97         1.33 o                         
   5  -1   5          6.56          6.12         0.47 o                         
   6  -1   5         18.14         16.99         0.92 o                         
   7  -1   5          9.81         12.23         1.21 o                         
  -7   0   5         14.91         15.56         1.31 o                         
  -6   0   5         13.00         13.76         0.82 o                         
  -5   0   5         11.42         11.52         1.01 o                         
  -4   0   5         82.24         81.96         2.32 o                         
  -3   0   5        152.06        162.10         3.54 o                         
  -2   0   5          0.01          0.02         0.11 o                         
  -1   0   5          0.39          1.12         0.14 o                         
   0   0   5          3.02          2.41         0.17 o                         
   1   0   5          6.54          4.87         0.20 o                         
   2   0   5        560.93        583.07         5.75 o                         
   3   0   5         94.99         87.83         1.86 o                         
   4   0   5        110.04        103.69         2.06 o                         
   5   0   5         18.11         16.35         0.82 o                         
   6   0   5         21.87         20.76         0.96 o                         
   7   0   5         14.26         14.75         1.31 o                         
  -7   1   5         22.05         25.57         1.72 o                         
  -6   1   5          0.16          0.34         0.71 o                         
  -5   1   5          1.15          0.71         0.51 o                         
  -4   1   5          4.29          3.64         0.61 o                         
  -3   1   5          8.94          7.58         0.61 o                         
  -2   1   5         49.62         50.85         0.87 o                         
  -1   1   5         74.04         81.07         1.06 o                         
   0   1   5       1291.75       1358.33        13.02 o                         
   1   1   5        213.64        237.66         2.50 o                         
   2   1   5        337.82        356.64         4.84 o                         
   3   1   5          8.94          9.45         0.41 o                         
   4   1   5         76.29         70.45         1.60 o                         
   5   1   5          6.58          7.18         0.60 o                         
   6   1   5         18.08         17.54         0.92 o                         
   7   1   5          9.79         11.82         1.21 o                         
  -7   2   5          2.79          4.35         0.91 o                         
  -6   2   5         21.96         23.34         1.31 o                         
  -5   2   5          9.93          8.79         0.81 o                         
  -4   2   5         26.85         25.97         1.31 o                         
  -3   2   5         22.91         22.94         1.11 o                         
  -2   2   5        107.78        101.25         4.40 o                         
  -1   2   5         92.77         89.13         1.55 o                         
   0   2   5          2.57          3.39         0.23 o                         
   1   2   5         22.16         25.71         0.70 o                         
   2   2   5        147.18        154.33         1.63 o                         
   3   2   5         27.01         25.65         0.60 o                         
   4   2   5         27.18         26.92         0.95 o                         
   5   2   5         46.03         44.23         1.31 o                         
   6   2   5         15.76         16.01         1.01 o                         
  -7   3   5          1.86          3.64         0.81 o                         
  -6   3   5          1.68          1.52         0.61 o                         
  -5   3   5          2.77          2.12         0.61 o                         
  -4   3   5          6.01          4.55         0.71 o                         
  -3   3   5         44.27         45.27         1.52 o                         
  -2   3   5         40.73         40.02         1.31 o                         
  -1   3   5         97.25        104.02         2.02 o                         
   0   3   5        223.56        245.38         6.01 o                         
   1   3   5        110.48        113.03         2.73 o                         
   2   3   5         47.38         47.91         1.67 o                         
   3   3   5         25.74         23.85         1.31 o                         
   4   3   5         80.71         77.40         1.60 o                         
   5   3   5         10.47          8.79         1.01 o                         
   6   3   5         12.82         15.66         1.31 o                         
  -6   4   5         13.64         13.95         1.21 o                         
  -5   4   5         11.53         11.82         1.01 o                         
  -4   4   5         48.95         48.10         1.82 o                         
  -3   4   5          6.96          5.66         0.71 o                         
  -2   4   5         49.04         51.44         1.62 o                         
  -1   4   5         55.98         56.69         1.62 o                         
   0   4   5         46.36         45.43         1.04 o                         
   1   4   5         36.36         36.42         1.16 o                         
   3   4   5         40.13         43.15         1.82 o                         
   4   4   5         15.40         14.33         0.70 o                         
   5   4   5          6.39          6.77         0.91 o                         
  -6   5   5          3.56          3.64         0.81 o                         
  -5   5   5          5.27          5.96         0.81 o                         
  -4   5   5          2.89          2.32         0.61 o                         
  -3   5   5         28.67         26.78         1.31 o                         
  -2   5   5         23.11         21.53         1.11 o                         
  -1   5   5         40.77         40.02         1.31 o                         
   0   5   5          7.55          7.58         0.61 o                         
   1   5   5         46.03         45.88         1.31 o                         
   3   5   5         27.09         25.47         1.41 o                         
   4   5   5         18.84         16.24         0.80 o                         
   5   5   5          0.02          0.10         0.61 o                         
  -5   6   5         11.32         13.34         1.11 o                         
  -4   6   5          2.74          1.52         0.61 o                         
  -3   6   5          0.16          0.61         0.40 o                         
  -2   6   5         21.75         21.02         1.11 o                         
  -1   6   5          1.45          1.72         0.51 o                         
   0   6   5         38.70         40.52         1.41 o                         
   4   6   5         21.01         20.73         0.87 o                         
   5   6   5          0.99          1.11         0.71 o                         
  -5   7   5          8.34         11.72         1.11 o                         
  -4   7   5          0.08          0.51         0.51 o                         
  -3   7   5          1.44          1.82         0.51 o                         
  -2   7   5          4.51          3.13         0.61 o                         
  -1   7   5         17.21         18.70         1.01 o                         
   0   7   5         24.73         23.95         1.11 o                         
   4   7   5          9.65         10.50         0.73 o                         
   5   7   5          4.54          5.29         0.63 o                         
  -4   8   5          2.96          4.35         0.81 o                         
  -3   8   5          5.01          7.07         0.81 o                         
  -2   8   5         13.29         12.03         1.01 o                         
  -1   8   5          3.47          3.03         0.61 o                         
   0   8   5          8.40          8.19         0.71 o                         
   4   8   5          3.02          3.39         0.56 o                         
  -3   9   5          2.28          2.12         0.71 o                         
  -2   9   5         10.02         10.31         0.91 o                         
  -1   9   5          0.56          0.61         0.51 o                         
   3   9   5          4.43          5.46         0.81 o                         
  -1  10   5          2.73          3.44         0.71 o                         
  -3  -9   6          0.34          0.10         0.71 o                         
  -2  -9   6          0.61          0.16         0.34 o                         
  -1  -9   6          2.00          1.61         0.31 o                         
   0  -9   6          1.46          1.81         0.42 o                         
   1  -9   6          8.78          9.03         0.62 o                         
   2  -9   6          2.43          2.92         0.48 o                         
  -3  -8   6          4.46          4.28         0.56 o                         
  -2  -8   6         14.53         14.78         0.65 o                         
  -1  -8   6          6.09          4.87         0.39 o                         
   0  -8   6         16.93         15.37         0.68 o                         
   1  -8   6         25.28         28.35         0.92 o                         
   2  -8   6         14.18         14.44         0.73 o                         
   3  -8   6          7.03          8.65         0.80 o                         
   4  -8   6          2.33          1.48         0.46 o                         
  -3  -7   6          0.41          0.20         0.51 o                         
  -2  -7   6          0.49          0.65         0.39 o                         
  -1  -7   6          2.83          3.06         0.58 o                         
   0  -7   6         15.40         15.75         0.65 o                         
   1  -7   6         16.22         16.10         0.68 o                         
   2  -7   6          0.05         -0.03         0.28 o                         
   3  -7   6          1.50          1.34         0.37 o                         
   4  -7   6          0.98          0.96         0.46 o                         
  -4  -6   6          0.79          0.40         0.51 o                         
  -3  -6   6          2.81          2.63         0.61 o                         
  -2  -6   6         35.21         32.12         1.77 o                         
  -1  -6   6          3.46          3.44         0.37 o                         
   0  -6   6         59.86         52.11         1.11 o                         
   1  -6   6         21.38         19.85         1.10 o                         
   2  -6   6          4.41          3.93         0.74 o                         
   3  -6   6          0.01          0.56         0.32 o                         
   4  -6   6          3.47          2.44         0.43 o                         
   5  -6   6         28.11         29.31         1.92 o                         
  -4  -5   6         27.36         28.90         1.31 o                         
  -3  -5   6         28.97         27.59         1.31 o                         
  -2  -5   6         25.94         25.29         0.89 o                         
  -1  -5   6         67.20         67.11         1.36 o                         
   0  -5   6         20.17         20.35         0.68 o                         
   1  -5   6         16.28         17.31         0.78 o                         
   2  -5   6         35.39         33.34         1.21 o                         
   3  -5   6         70.59         65.43         1.58 o                         
   4  -5   6         11.35         10.19         0.65 o                         
   5  -5   6          7.11          6.67         1.01 o                         
  -5  -4   6          0.69          0.61         0.51 o                         
  -4  -4   6          5.20          5.46         0.71 o                         
  -3  -4   6          1.43          1.72         0.51 o                         
  -2  -4   6         63.18         60.40         1.35 o                         
  -1  -4   6         20.32         21.08         0.75 o                         
   0  -4   6         22.84         21.52         0.78 o                         
   1  -4   6          7.22          6.39         0.46 o                         
   2  -4   6          3.92          3.19         0.56 o                         
   3  -4   6         32.02         31.70         1.67 o                         
   4  -4   6         52.90         50.37         1.97 o                         
   5  -4   6         27.27         28.90         1.72 o                         
   6  -4   6          5.10          5.76         1.01 o                         
  -6  -3   6         24.99         29.00         1.62 o                         
  -5  -3   6          6.52          6.69         0.57 o                         
  -4  -3   6        107.46        108.12         3.33 o                         
  -3  -3   6         82.86         82.06         2.22 o                         
  -2  -3   6        123.49        124.40         2.14 o                         
  -1  -3   6        318.39        314.56         5.90 o                         
   0  -3   6         23.30         22.34         0.75 o                         
   1  -3   6         16.24         16.81         0.99 o                         
   2  -3   6          3.37          3.54         0.31 o                         
   3  -3   6        169.40        175.22         2.44 o                         
   4  -3   6        125.29        127.44         2.72 o                         
   5  -3   6         10.09         10.51         0.79 o                         
   6  -3   6          5.65          8.29         2.07 o                         
  -7  -2   6          4.28          5.36         1.01 o                         
  -6  -2   6          1.01          2.12         0.71 o                         
  -5  -2   6          7.41          6.57         0.81 o                         
  -4  -2   6          1.58          1.90         0.39 o                         
  -3  -2   6          4.40          4.89         0.81 o                         
  -2  -2   6         32.77         28.98         0.82 o                         
  -1  -2   6         91.29         88.77         1.20 o                         
   0  -2   6         18.76         17.51         0.45 o                         
   1  -2   6         58.97         58.18         0.90 o                         
   2  -2   6         31.98         30.61         0.74 o                         
   3  -2   6         65.12         63.86         1.15 o                         
   4  -2   6        126.91        122.94         2.64 o                         
   5  -2   6          3.69          4.36         0.71 o                         
   6  -2   6          0.45          0.02         0.46 o                         
  -7  -1   6         19.01         23.55         1.62 o                         
  -6  -1   6          6.41          6.72         0.64 o                         
  -5  -1   6         34.66         31.39         1.07 o                         
  -4  -1   6         63.09         58.11         1.92 o                         
  -3  -1   6         18.45         19.00         1.01 o                         
  -2  -1   6         37.81         41.73         0.67 o                         
  -1  -1   6        156.47        157.38         1.81 o                         
   0  -1   6         57.64         65.61         0.94 o                         
   1  -1   6        201.49        213.63         2.39 o                         
   2  -1   6        349.24        360.61         3.75 o                         
   3  -1   6        175.16        166.39         2.23 o                         
   4  -1   6        176.64        165.78         3.22 o                         
   5  -1   6          5.23          4.48         0.44 o                         
   6  -1   6          1.94          3.01         0.53 o                         
  -7   0   6          2.93          2.02         0.81 o                         
  -6   0   6          0.21          0.51         0.45 o                         
  -5   0   6         19.40         19.81         1.21 o                         
  -4   0   6         17.56         14.96         1.11 o                         
  -3   0   6          0.38          0.71         0.51 o                         
  -2   0   6        366.62        343.34         3.21 o                         
  -1   0   6        181.10        179.30         2.05 o                         
   0   0   6         40.48         38.44         0.59 o                         
   1   0   6         38.40         44.87         0.73 o                         
   2   0   6         59.92         61.31         0.89 o                         
   3   0   6         26.52         24.78         0.96 o                         
   4   0   6         48.36         44.96         1.24 o                         
   5   0   6          4.38          5.42         0.66 o                         
   6   0   6          2.41          1.66         0.46 o                         
  -7   1   6         18.98         22.94         1.62 o                         
  -6   1   6          6.39          6.67         0.91 o                         
  -5   1   6         34.62         29.11         1.41 o                         
  -4   1   6         63.13         55.78         1.92 o                         
  -3   1   6         18.45         19.20         1.01 o                         
  -2   1   6         37.84         40.70         0.72 o                         
  -1   1   6        156.33        157.69         1.84 o                         
   0   1   6         57.63         66.45         0.95 o                         
   1   1   6        201.55        215.20         2.66 o                         
   2   1   6        349.27        359.40         4.21 o                         
   3   1   6        175.07        169.12         2.86 o                         
   4   1   6        176.62        166.12         2.93 o                         
   5   1   6          5.26          4.35         0.71 o                         
   6   1   6          1.94          2.50         0.53 o                         
  -7   2   6          4.28          5.76         0.91 o                         
  -6   2   6          1.01          0.30         0.61 o                         
  -5   2   6          7.41          5.46         0.71 o                         
  -4   2   6          1.58          0.81         0.51 o                         
  -3   2   6          4.41          5.46         0.61 o                         
  -2   2   6         32.76         31.29         0.92 o                         
  -1   2   6         91.24         90.53         1.65 o                         
   0   2   6         18.63         17.84         0.45 o                         
   1   2   6         58.96         58.18         0.97 o                         
   2   2   6         32.00         30.67         0.87 o                         
   3   2   6         65.09         65.59         2.32 o                         
   4   2   6        126.84        124.00         3.74 o                         
   5   2   6          3.70          4.24         0.81 o                         
   6   2   6          0.45          0.81         0.71 o                         
  -6   3   6         25.00         26.07         1.52 o                         
  -5   3   6          6.49          8.29         0.81 o                         
  -4   3   6        107.50        108.64         2.93 o                         
  -3   3   6         82.76         78.42         2.32 o                         
  -2   3   6        123.50        122.58         2.23 o                         
  -1   3   6        318.54        319.92         4.90 o                         
   0   3   6         23.23         22.73         0.59 o                         
   1   3   6         16.23         15.93         0.49 o                         
   2   3   6          3.37          3.25         0.39 o                         
   3   3   6        169.39        169.38         4.65 o                         
   4   3   6        125.40        125.82         3.84 o                         
   5   3   6         10.08         10.00         1.11 o                         
   6   3   6          5.65          5.76         1.01 o                         
  -6   4   6          0.89         -0.10         0.61 o                         
  -5   4   6          0.69          0.10         0.51 o                         
  -4   4   6          5.20          5.46         0.81 o                         
  -3   4   6          1.44          1.41         0.51 o                         
  -2   4   6         63.23         59.83         1.82 o                         
  -1   4   6         20.25         21.53         1.01 o                         
   0   4   6         22.94         21.25         0.73 o                         
   1   4   6          7.16          6.27         0.51 o                         
   2   4   6          3.91          3.33         0.71 o                         
   3   4   6         32.03         32.34         1.62 o                         
   4   4   6         52.90         52.65         2.22 o                         
   5   4   6         27.25         28.90         1.72 o                         
   6   4   6          5.11          6.87         1.11 o                         
  -6   5   6         10.26         15.77         1.31 o                         
  -5   5   6          3.58          2.02         0.71 o                         
  -4   5   6         27.39         24.56         1.31 o                         
  -3   5   6         28.95         27.69         1.31 o                         
  -2   5   6         25.96         23.04         1.11 o                         
  -1   5   6         67.26         65.39         1.92 o                         
   0   5   6         20.14         21.22         1.01 o                         
   3   5   6         70.54         68.21         2.53 o                         
   4   5   6         11.41         11.42         1.11 o                         
   5   5   6          7.10          7.58         1.11 o                         
  -5   6   6          1.14          0.71         0.61 o                         
  -4   6   6          0.78          1.41         0.61 o                         
  -3   6   6          2.80          3.03         0.61 o                         
  -2   6   6         35.24         31.03         1.41 o                         
  -1   6   6          3.43          2.43         0.51 o                         
   0   6   6         59.96         52.96         1.62 o                         
   3   6   6          0.01          1.01         0.61 o                         
   4   6   6          3.48          4.26         1.26 o                         
   5   6   6         28.10         28.50         1.82 o                         
  -4   7   6          3.34          3.44         0.71 o                         
  -3   7   6          0.41          0.61         0.51 o                         
  -2   7   6          0.49          0.30         0.51 o                         
  -1   7   6          2.84          3.03         0.51 o                         
   0   7   6         15.43         15.26         0.91 o                         
   4   7   6          0.98          1.00         0.56 o                         
  -3   8   6          4.47          4.75         0.81 o                         
  -2   8   6         14.54         14.86         1.01 o                         
  -1   8   6          6.11          6.16         0.71 o                         
   4   8   6          2.33          1.91         0.56 o                         
  -2   9   6          0.61          1.21         0.61 o                         
  -1   9   6          2.00          2.02         0.61 o                         
  -2  -9   7          2.46          2.04         0.50 o                         
  -1  -9   7          2.96          2.10         0.53 o                         
   0  -9   7          9.70          9.45         0.65 o                         
   1  -9   7          0.50          0.23         0.36 o                         
   2  -9   7          0.16          0.30         0.53 o                         
  -3  -8   7          1.13          1.31         0.61 o                         
  -2  -8   7          5.49          5.18         0.63 o                         
  -1  -8   7          5.99          6.78         0.52 o                         
   0  -8   7         16.34         17.43         0.87 o                         
   1  -8   7         32.16         33.75         1.04 o                         
   2  -8   7          0.29         -0.24         0.31 o                         
   3  -8   7          3.54          2.96         0.49 o                         
  -4  -7   7          0.72          0.51         0.61 o                         
  -3  -7   7          1.14          1.62         0.61 o                         
  -2  -7   7          3.09          2.78         0.46 o                         
  -1  -7   7         15.47         15.73         0.67 o                         
   0  -7   7         27.24         24.44         1.05 o                         
   1  -7   7          2.87          2.99         0.42 o                         
   2  -7   7          6.69          8.55         0.61 o                         
   3  -7   7          0.47          0.24         0.48 o                         
   4  -7   7          4.53          4.49         0.49 o                         
  -4  -6   7          0.72          0.20         0.51 o                         
  -3  -6   7         17.54         16.78         1.11 o                         
  -2  -6   7          5.07          4.81         1.21 o                         
  -1  -6   7          3.07          3.13         0.50 o                         
   0  -6   7         23.02         22.25         0.74 o                         
   1  -6   7         24.93         23.05         1.52 o                         
   2  -6   7         25.62         25.26         1.06 o                         
   3  -6   7          2.84          1.87         0.63 o                         
   4  -6   7         13.11         15.25         0.82 o                         
   5  -6   7         28.92         33.45         2.12 o                         
  -4  -5   7         22.79         20.31         1.21 o                         
  -3  -5   7          2.30          2.53         0.61 o                         
  -2  -5   7         17.16         15.58         0.76 o                         
  -1  -5   7          3.91          3.67         0.46 o                         
   0  -5   7         10.98          9.45         0.60 o                         
   1  -5   7        118.13        114.78         2.98 o                         
   2  -5   7         51.91         51.76         1.36 o                         
   3  -5   7         55.58         56.05         1.46 o                         
   4  -5   7         16.36         17.36         0.82 o                         
   5  -5   7         16.50         19.81         1.62 o                         
  -5  -4   7         11.47         12.94         1.11 o                         
  -4  -4   7         15.58         19.10         1.21 o                         
  -3  -4   7        120.54        108.54         2.93 o                         
  -2  -4   7          9.98          9.02         0.60 o                         
  -1  -4   7          7.04          7.52         0.96 o                         
   0  -4   7          0.35          0.05         0.18 o                         
   1  -4   7          0.51          0.63         0.30 o                         
   2  -4   7        208.88        202.74         6.42 o                         
   3  -4   7          0.35         -0.10         0.29 o                         
   4  -4   7          2.12          1.29         0.51 o                         
   5  -4   7         24.34         24.15         1.72 o                         
  -5  -3   7          7.90          8.19         0.91 o                         
  -4  -3   7         69.89         66.50         2.12 o                         
  -3  -3   7          6.95          8.59         0.81 o                         
  -2  -3   7         28.32         29.86         0.93 o                         
  -1  -3   7         39.87         41.00         2.68 o                         
   0  -3   7          4.12          4.10         0.42 o                         
   1  -3   7        276.27        272.78         3.59 o                         
   2  -3   7         74.89         73.23         1.32 o                         
   3  -3   7        292.80        281.71         4.56 o                         
   4  -3   7         48.88         49.89         1.57 o                         
   5  -3   7         13.55         14.44         0.96 o                         
   6  -3   7          5.38          5.99         0.63 o                         
  -6  -2   7         16.46         14.86         1.21 o                         
  -5  -2   7          8.02          8.05         0.71 o                         
  -4  -2   7         64.71         68.64         3.54 o                         
  -3  -2   7        139.55        137.34         3.33 o                         
  -2  -2   7          0.23          0.03         0.24 o                         
  -1  -2   7         12.14         14.79         0.47 o                         
   0  -2   7          3.08          3.85         0.27 o                         
   1  -2   7         29.48         30.87         1.08 o                         
   2  -2   7        208.10        195.12         2.62 o                         
   3  -2   7         32.87         30.81         0.90 o                         
   4  -2   7         27.78         24.02         2.02 o                         
   5  -2   7         12.34         11.99         0.86 o                         
   6  -2   7          1.37          2.56         0.57 o                         
  -6  -1   7          0.72          1.53         0.96 o                         
  -5  -1   7         33.43         34.28         1.14 o                         
  -4  -1   7         34.23         27.89         1.41 o                         
  -3  -1   7          0.85          1.31         0.61 o                         
  -2  -1   7         23.65         24.76         1.11 o                         
  -1  -1   7        180.83        179.24         2.07 o                         
   0  -1   7         29.40         29.77         0.80 o                         
   1  -1   7        172.29        182.86         2.14 o                         
   2  -1   7         13.68         12.65         0.50 o                         
   3  -1   7        267.93        254.00         5.66 o                         
   4  -1   7        177.14        172.71         3.36 o                         
   5  -1   7          3.92          4.27         0.57 o                         
   6  -1   7          6.17          7.48         1.01 o                         
  -6   0   7         11.55         10.29         0.75 o                         
  -5   0   7          0.90          1.52         0.61 o                         
  -4   0   7          8.47          9.30         0.91 o                         
  -3   0   7          1.80          1.01         0.51 o                         
  -2   0   7         18.55         19.92         0.82 o                         
  -1   0   7          2.63          3.35         0.23 o                         
   0   0   7          0.20          0.16         0.16 o                         
   1   0   7         52.06         58.37         0.91 o                         
   2   0   7         37.73         31.26         0.64 o                         
   3   0   7         90.37         87.12         3.23 o                         
   4   0   7          1.88          1.72         0.71 o                         
   5   0   7          0.07         -0.30         0.61 o                         
   6   0   7          2.12          1.47         0.56 o                         
  -6   1   7          0.72          0.61         0.71 o                         
  -5   1   7         33.41         32.04         1.52 o                         
  -4   1   7         34.22         32.84         1.52 o                         
  -3   1   7          0.84         -0.10         0.51 o                         
  -2   1   7         23.61         22.32         0.82 o                         
  -1   1   7        180.64        179.41         2.09 o                         
   0   1   7         29.38         32.16         0.71 o                         
   1   1   7        172.20        182.40         2.39 o                         
   2   1   7         13.67         12.47         0.63 o                         
   3   1   7        268.15        260.33         6.27 o                         
   4   1   7        176.98        167.15         4.75 o                         
   5   1   7          3.90          3.84         0.81 o                         
   6   1   7          6.20          7.58         1.11 o                         
  -6   2   7         16.42         13.24         1.21 o                         
  -5   2   7          8.07          7.48         0.91 o                         
  -4   2   7         64.70         66.60         2.22 o                         
  -3   2   7        139.56        131.78         3.23 o                         
  -2   2   7          0.23          0.53         0.27 o                         
  -1   2   7         12.12         13.86         0.68 o                         
   0   2   7          3.10          4.15         0.29 o                         
   1   2   7         29.42         32.15         0.73 o                         
   2   2   7        207.88        194.84         4.95 o                         
   3   2   7         32.97         31.53         1.62 o                         
   4   2   7         27.75         25.26         1.52 o                         
   5   2   7         12.30         12.13         1.21 o                         
   6   2   7          1.38          1.72         0.81 o                         
  -6   3   7          0.46          0.10         0.61 o                         
  -5   3   7          7.90          8.19         0.91 o                         
  -4   3   7         69.89         63.06         2.12 o                         
  -3   3   7          6.90          7.78         0.81 o                         
  -2   3   7         28.40         29.82         1.82 o                         
  -1   3   7         39.77         40.27         1.06 o                         
   0   3   7          4.10          4.83         0.31 o                         
   1   3   7        276.12        275.43         3.41 o                         
   2   3   7         74.82         73.17         2.53 o                         
   3   3   7        293.16        287.82         6.97 o                         
   4   3   7         48.77         49.11         2.22 o                         
   5   3   7         13.57         12.63         1.31 o                         
   6   3   7          5.40          6.57         1.11 o                         
  -6   4   7         18.58         19.30         1.41 o                         
  -5   4   7         11.52         10.11         1.01 o                         
  -4   4   7         15.56         18.29         1.21 o                         
  -3   4   7        120.48        116.42         3.03 o                         
  -2   4   7          9.95          7.88         0.81 o                         
  -1   4   7          7.05          6.47         0.71 o                         
   0   4   7          0.34          0.40         0.29 o                         
   1   4   7          0.52          0.71         0.51 o                         
   2   4   7        208.76        208.18         5.36 o                         
   3   4   7          0.36          1.31         0.61 o                         
   4   4   7          2.12          2.73         0.71 o                         
   5   4   7         24.37         21.02         1.52 o                         
  -5   5   7          0.09          0.61         0.61 o                         
  -4   5   7         22.79         21.93         1.31 o                         
  -3   5   7          2.29          2.02         0.61 o                         
  -2   5   7         17.18         15.77         1.01 o                         
  -1   5   7          3.88          3.94         0.61 o                         
   0   5   7         10.98          9.60         0.81 o                         
   2   5   7         51.88         51.44         2.22 o                         
   3   5   7         55.67         58.72         2.43 o                         
   4   5   7         16.32         16.88         1.41 o                         
   5   5   7         16.52         16.67         1.52 o                         
  -5   6   7          2.35          3.74         0.81 o                         
  -4   6   7          0.73          0.91         0.61 o                         
  -3   6   7         17.52         14.96         1.11 o                         
  -2   6   7          5.07          4.04         0.61 o                         
  -1   6   7          3.08          4.04         0.61 o                         
   0   6   7         23.03         23.14         1.11 o                         
   3   6   7          2.83          2.43         0.81 o                         
   4   6   7         13.09         15.77         1.41 o                         
   5   6   7         28.98         30.62         2.02 o                         
  -4   7   7          0.72          1.21         0.61 o                         
  -3   7   7          1.14          1.52         0.61 o                         
  -2   7   7          3.09          2.63         0.61 o                         
  -1   7   7         15.49         16.57         1.11 o                         
   3   7   7          0.47          1.52         0.71 o                         
   4   7   7          4.53          4.14         0.91 o                         
  -3   8   7          1.13          1.72         0.61 o                         
  -2   8   7          5.47          5.05         0.81 o                         
  -1   8   7          6.00          6.57         0.81 o                         
   3   8   7          3.53          3.44         0.91 o                         
  -2   9   7          2.46          2.32         0.71 o                         
  -1  -9   8          1.97          4.14         1.01 o                         
   0  -9   8         13.60         16.03         1.07 o                         
  -3  -8   8          3.80          4.14         0.81 o                         
  -2  -8   8          0.26         -0.25         0.39 o                         
  -1  -8   8          1.96          1.84         0.49 o                         
   0  -8   8          8.44          8.36         0.59 o                         
   1  -8   8         10.83         11.96         0.90 o                         
   2  -8   8         13.54         16.49         0.80 o                         
  -4  -7   8          5.71          4.04         0.81 o                         
  -3  -7   8         14.91         16.57         1.11 o                         
  -2  -7   8          5.08          5.45         0.60 o                         
  -1  -7   8          3.93          3.93         0.53 o                         
   0  -7   8         22.38         26.02         0.91 o                         
   1  -7   8          2.65          2.76         0.43 o                         
   2  -7   8         13.18         12.81         0.77 o                         
   3  -7   8          4.17          4.93         0.52 o                         
  -4  -6   8          2.26          1.41         0.61 o                         
  -3  -6   8          3.61          3.44         0.71 o                         
  -2  -6   8          4.98          5.96         0.57 o                         
  -1  -6   8         33.37         33.29         2.13 o                         
   0  -6   8         36.75         38.55         2.20 o                         
   1  -6   8         34.25         29.80         1.09 o                         
   2  -6   8         21.02         23.28         1.02 o                         
   3  -6   8          7.11          8.69         1.41 o                         
   4  -6   8          5.94          6.57         1.11 o                         
  -5  -5   8          3.59          4.04         0.81 o                         
  -4  -5   8          8.78          8.08         0.91 o                         
  -3  -5   8          7.20          7.78         0.81 o                         
  -2  -5   8         12.94         15.18         0.75 o                         
  -1  -5   8         45.14         44.87         1.28 o                         
   0  -5   8         41.10         41.35         1.24 o                         
   1  -5   8          2.74          2.94         0.46 o                         
   2  -5   8          7.70          8.97         0.63 o                         
   3  -5   8          0.03          0.78         0.28 o                         
   4  -5   8         14.41         15.36         1.41 o                         
   5  -5   8          2.03          4.35         1.01 o                         
  -5  -4   8          5.51          4.14         0.81 o                         
  -4  -4   8         12.24         12.83         1.11 o                         
  -3  -4   8          4.03          3.03         0.61 o                         
  -2  -4   8         54.64         55.05         1.39 o                         
  -1  -4   8        122.78        117.94         2.27 o                         
   0  -4   8         55.53         50.22         1.62 o                         
   1  -4   8        165.83        159.02         2.82 o                         
   2  -4   8         40.61         39.46         1.14 o                         
   3  -4   8         89.09         88.35         1.92 o                         
   4  -4   8         48.82         39.99         6.97 o                         
   5  -4   8          1.36          3.60         1.06 o                         
  -5  -3   8          3.12          2.22         0.71 o                         
  -4  -3   8         31.87         31.43         1.52 o                         
  -3  -3   8          8.12          6.06         0.81 o                         
  -2  -3   8         59.41         54.98         1.82 o                         
  -1  -3   8        122.60        122.67         3.23 o                         
   0  -3   8          3.06          2.66         0.33 o                         
   1  -3   8         25.79         26.42         0.80 o                         
   2  -3   8         11.25         10.95         0.54 o                         
   3  -3   8          0.64          0.58         0.28 o                         
   4  -3   8         28.46         27.76         1.21 o                         
   5  -3   8          4.60          5.69         0.71 o                         
  -6  -2   8          5.50          6.47         1.01 o                         
  -5  -2   8         10.75         11.42         1.01 o                         
  -4  -2   8         37.75         32.95         1.62 o                         
  -3  -2   8         39.10         36.38         1.62 o                         
  -2  -2   8        134.34        129.36         3.23 o                         
  -1  -2   8        131.69        129.52         1.88 o                         
   0  -2   8         12.06         12.10         0.44 o                         
   1  -2   8        188.82        186.26         2.26 o                         
   2  -2   8         43.28         39.17         1.61 o                         
   3  -2   8        141.27        134.17         2.82 o                         
   4  -2   8         54.76         55.66         1.72 o                         
   5  -2   8          0.67          1.31         0.50 o                         
   6  -2   8          8.18          9.40         0.89 o                         
  -6  -1   8          0.42          0.26         0.46 o                         
  -5  -1   8          1.03          0.22         0.91 o                         
  -4  -1   8         15.12         13.64         1.11 o                         
  -3  -1   8         12.34         10.61         0.91 o                         
  -2  -1   8        211.76        199.39         4.45 o                         
  -1  -1   8        157.69        153.49         2.35 o                         
   0  -1   8         99.38        102.44         1.59 o                         
   1  -1   8         39.34         39.05         1.37 o                         
   2  -1   8         33.29         34.07         0.83 o                         
   3  -1   8         28.43         23.80         1.00 o                         
   4  -1   8          7.77          6.56         0.68 o                         
   5  -1   8          0.93          0.80         0.46 o                         
   6  -1   8          8.18          9.20         1.21 o                         
  -6   0   8          7.80          6.35         0.64 o                         
  -5   0   8          2.25          1.11         0.71 o                         
  -4   0   8          2.58          2.43         0.61 o                         
  -3   0   8         90.82         84.79         2.53 o                         
  -2   0   8        147.13        144.31         3.44 o                         
  -1   0   8          1.95          1.39         0.34 o                         
   0   0   8          0.55          0.33         0.20 o                         
   1   0   8         35.06         32.28         0.69 o                         
   2   0   8         26.24         25.12         0.71 o                         
   3   0   8         84.86         85.21         2.07 o                         
   4   0   8         14.32         13.54         1.31 o                         
   5   0   8          0.13         -0.71         0.61 o                         
   6   0   8          3.36          4.95         1.01 o                         
  -6   1   8          0.42          0.91         0.71 o                         
  -5   1   8          1.04          1.72         0.71 o                         
  -4   1   8         15.14         17.79         1.21 o                         
  -3   1   8         12.35         11.42         1.01 o                         
  -2   1   8        211.79        203.13         4.45 o                         
  -1   1   8        157.62        152.88         2.18 o                         
   0   1   8         99.26        101.28         1.59 o                         
   1   1   8         39.36         39.97         0.92 o                         
   2   1   8         33.30         33.96         1.62 o                         
   3   1   8         28.45         24.05         1.52 o                         
   4   1   8          7.75          7.78         1.01 o                         
   5   1   8          0.95          0.40         0.61 o                         
   6   1   8          8.18          9.60         1.21 o                         
  -6   2   8          5.49          4.65         0.91 o                         
  -5   2   8         10.71         12.53         1.11 o                         
  -4   2   8         37.75         35.57         1.62 o                         
  -3   2   8         39.22         37.09         1.62 o                         
  -2   2   8        134.28        130.47         3.23 o                         
  -1   2   8        131.52        126.43         3.03 o                         
   0   2   8         12.07         11.30         0.50 o                         
   1   2   8        188.71        187.08         3.13 o                         
   2   2   8         43.38         40.73         1.82 o                         
   3   2   8        141.00        132.89         3.94 o                         
   4   2   8         54.83         57.10         2.43 o                         
   5   2   8          0.69          1.41         0.71 o                         
   6   2   8          8.15         10.21         1.31 o                         
  -6   3   8          0.66          0.51         0.71 o                         
  -5   3   8          3.14          3.13         0.81 o                         
  -4   3   8         31.87         30.82         1.52 o                         
  -3   3   8          8.12          6.87         0.81 o                         
  -2   3   8         59.45         54.17         1.82 o                         
  -1   3   8        122.51        120.58         2.46 o                         
   0   3   8          3.09          2.44         0.34 o                         
   1   3   8         25.85         29.51         1.52 o                         
   2   3   8         11.21         11.62         1.11 o                         
   3   3   8          0.64          0.51         0.61 o                         
   4   3   8         28.48         28.80         1.72 o                         
   5   3   8          4.59          4.95         1.01 o                         
  -5   4   8          5.50          5.26         0.91 o                         
  -4   4   8         12.25         12.43         1.01 o                         
  -3   4   8          4.05          5.05         0.71 o                         
  -2   4   8         54.63         54.07         1.82 o                         
  -1   4   8        122.88        121.46         2.28 o                         
   0   4   8         55.48         53.98         3.79 o                         
   1   4   8        165.76        168.57         4.45 o                         
   2   4   8         40.63         40.02         1.92 o                         
   3   4   8         88.96         84.99         3.03 o                         
   4   4   8         48.88         47.70         2.22 o                         
   5   4   8          1.39          1.21         0.81 o                         
  -5   5   8          3.59          3.84         0.81 o                         
  -4   5   8          8.77          7.88         0.91 o                         
  -3   5   8          7.21          7.48         0.91 o                         
  -2   5   8         12.96         13.74         1.01 o                         
  -1   5   8         45.09         45.98         1.62 o                         
   0   5   8         41.15         42.04         1.52 o                         
   1   5   8          2.76          3.23         0.71 o                         
   2   5   8          7.72          8.99         1.01 o                         
   3   5   8          0.03         -0.10         0.51 o                         
   4   5   8         14.44         16.27         1.41 o                         
   5   5   8          2.03          3.44         0.91 o                         
  -4   6   8          2.27          3.23         0.81 o                         
  -3   6   8          3.60          5.05         0.81 o                         
  -2   6   8          5.00          7.78         0.81 o                         
  -1   6   8         33.43         33.45         1.41 o                         
   2   6   8         21.01         21.63         1.52 o                         
   3   6   8          7.10          8.59         1.11 o                         
   4   6   8          5.92          6.16         1.01 o                         
  -3   7   8         14.92         15.06         1.21 o                         
  -2   7   8          5.08          4.14         0.71 o                         
  -1   7   8          3.93          2.93         0.61 o                         
   2   7   8         13.20         13.95         1.31 o                         
   3   7   8          4.17          3.94         0.91 o                         
  -3   8   8          3.79          3.84         0.81 o                         
  -2   8   8          0.26          0.81         0.61 o                         
  -1  -8   9          2.31          1.47         0.49 o                         
   0  -8   9         10.51         10.57         1.20 o                         
   1  -8   9          1.38          0.95         0.42 o                         
  -3  -7   9          2.51          2.43         0.71 o                         
  -2  -7   9          0.25         -0.30         0.51 o                         
  -1  -7   9          6.65          7.93         0.70 o                         
   0  -7   9          8.61          7.87         0.57 o                         
   1  -7   9          0.01         -0.22         0.34 o                         
   2  -7   9          6.54          7.07         0.81 o                         
   3  -7   9          1.77          1.93         0.41 o                         
  -4  -6   9          5.73          5.76         0.91 o                         
  -3  -6   9          8.23          9.60         0.91 o                         
  -2  -6   9          5.66          4.45         0.71 o                         
  -1  -6   9         13.77         13.13         0.78 o                         
   0  -6   9         26.74         24.70         0.91 o                         
   1  -6   9          1.56          0.79         0.29 o                         
   2  -6   9          4.59          4.18         0.56 o                         
   3  -6   9          5.59          6.08         0.66 o                         
   4  -6   9          0.29          1.20         0.36 o                         
  -5  -5   9         10.68         12.63         1.11 o                         
  -4  -5   9         29.02         31.73         1.62 o                         
  -3  -5   9          9.58          9.80         0.91 o                         
  -2  -5   9         11.76         11.42         1.01 o                         
  -1  -5   9          1.57          1.81         0.61 o                         
   0  -5   9          2.07          0.68         0.24 o                         
   1  -5   9         22.69         20.16         0.92 o                         
   2  -5   9          1.77          2.32         0.46 o                         
   3  -5   9          9.35         10.27         0.73 o                         
   4  -5   9          0.11         -0.71         0.61 o                         
  -5  -4   9          1.49          1.11         0.71 o                         
  -4  -4   9         15.72         14.65         1.21 o                         
  -3  -4   9         35.05         34.97         1.62 o                         
  -2  -4   9         29.41         27.59         1.41 o                         
  -1  -4   9         28.61         28.93         1.26 o                         
   0  -4   9         47.69         41.88         2.73 o                         
   1  -4   9         17.20         17.02         0.82 o                         
   2  -4   9         18.34         15.87         1.14 o                         
   3  -4   9         11.29         11.52         0.61 o                         
   4  -4   9          3.58          4.16         1.11 o                         
   5  -4   9          7.61         10.12         0.75 o                         
  -5  -3   9          0.82          1.11         0.71 o                         
  -4  -3   9          4.26          3.94         0.81 o                         
  -3  -3   9         11.60         13.14         1.11 o                         
  -2  -3   9         54.37         49.01         1.82 o                         
  -1  -3   9         26.83         27.25         0.96 o                         
   0  -3   9          1.40          1.54         0.33 o                         
   1  -3   9        172.78        170.00         3.16 o                         
   2  -3   9         25.75         24.69         0.78 o                         
   3  -3   9          7.31          6.40         0.91 o                         
   4  -3   9          2.69          2.66         0.57 o                         
   5  -3   9          0.83          0.78         1.16 o                         
  -6  -2   9          5.73          3.94         1.01 o                         
  -5  -2   9          1.93          2.22         0.71 o                         
  -4  -2   9         11.28         11.82         1.01 o                         
  -3  -2   9         86.14         82.46         2.53 o                         
  -2  -2   9        157.62        160.99         3.84 o                         
  -1  -2   9          9.85         10.14         0.54 o                         
   0  -2   9         39.95         36.88         0.93 o                         
   1  -2   9          9.15          8.48         0.50 o                         
   2  -2   9         27.73         27.69         0.82 o                         
   3  -2   9         17.12         16.02         0.93 o                         
   4  -2   9          4.12          4.40         0.60 o                         
   5  -2   9          7.34          9.85         0.86 o                         
  -6  -1   9          6.22          6.57         1.01 o                         
  -5  -1   9         11.14          9.80         1.01 o                         
  -4  -1   9          0.82         -0.10         0.61 o                         
  -3  -1   9          5.78          5.26         0.81 o                         
  -2  -1   9         22.48         21.93         1.31 o                         
  -1  -1   9         77.03         74.50         1.30 o                         
   0  -1   9          2.53          2.07         0.27 o                         
   1  -1   9         91.32         88.09         1.34 o                         
   2  -1   9         13.66         12.67         0.56 o                         
   3  -1   9         38.39         35.02         1.29 o                         
   4  -1   9         15.44         15.51         1.06 o                         
   5  -1   9          0.96          1.11         0.71 o                         
  -6   0   9          4.22          2.89         0.60 o                         
  -5   0   9          1.25          1.92         0.71 o                         
  -4   0   9          4.03          4.85         0.81 o                         
  -3   0   9         62.04         59.32         2.12 o                         
  -2   0   9        292.21        282.66         5.86 o                         
  -1   0   9          0.51          0.89         0.31 o                         
   0   0   9         41.03         44.78         0.87 o                         
   1   0   9         34.97         30.53         0.80 o                         
   2   0   9          6.72          8.32         0.64 o                         
   3   0   9         33.06         31.84         1.36 o                         
   4   0   9         10.13          7.68         1.11 o                         
   5   0   9          3.59          3.64         0.91 o                         
  -6   1   9          6.22          9.60         1.21 o                         
  -5   1   9         11.15         12.13         1.11 o                         
  -4   1   9          0.82          0.20         0.61 o                         
  -3   1   9          5.73          5.56         0.81 o                         
  -2   1   9         22.56         19.40         1.21 o                         
  -1   1   9         77.10         72.83         1.33 o                         
   0   1   9          2.53          2.35         0.33 o                         
   1   1   9         91.27         88.13         1.75 o                         
   2   1   9         13.71         13.54         1.21 o                         
   3   1   9         38.47         39.21         1.92 o                         
   4   1   9         15.41         15.66         1.41 o                         
   5   1   9          0.95          1.01         0.71 o                         
  -6   2   9          5.72          6.57         1.11 o                         
  -5   2   9          1.93          2.53         0.81 o                         
  -4   2   9         11.27         11.72         1.11 o                         
  -3   2   9         86.17         85.09         2.63 o                         
  -2   2   9        157.54        167.35         3.84 o                         
  -1   2   9          9.92         11.32         0.91 o                         
   0   2   9         39.82         36.16         1.06 o                         
   1   2   9          9.11          9.80         1.01 o                         
   2   2   9         27.78         27.49         1.62 o                         
   3   2   9         17.10         16.47         1.41 o                         
   4   2   9          4.09          4.55         0.91 o                         
   5   2   9          7.35         10.00         1.31 o                         
  -5   3   9          0.82          0.30         0.71 o                         
  -4   3   9          4.26          4.04         0.81 o                         
  -3   3   9         11.58          8.99         0.91 o                         
  -2   3   9         54.40         50.33         1.82 o                         
  -1   3   9         26.88         28.01         0.81 o                         
   0   3   9          1.40          1.45         0.39 o                         
   1   3   9        172.77        171.80         4.65 o                         
   2   3   9         25.74         24.05         1.52 o                         
   3   3   9          7.33          6.57         1.01 o                         
   4   3   9          2.68          3.03         0.81 o                         
   5   3   9          0.84          0.91         0.81 o                         
  -5   4   9          1.49          2.53         0.81 o                         
  -4   4   9         15.74         14.86         1.21 o                         
  -3   4   9         35.05         33.55         1.62 o                         
  -2   4   9         29.42         30.82         1.41 o                         
  -1   4   9         28.61         29.10         1.03 o                         
   0   4   9         47.78         45.49         1.24 o                         
   1   4   9         17.25         17.28         1.31 o                         
   2   4   9         18.29         17.69         1.31 o                         
   3   4   9         11.30         11.42         1.21 o                         
   4   4   9          3.60          3.74         0.91 o                         
   5   4   9          7.60          9.60         1.31 o                         
  -4   5   9         28.98         32.44         1.72 o                         
  -3   5   9          9.61         10.71         1.01 o                         
  -2   5   9         11.76         11.12         1.01 o                         
  -1   5   9          1.57          1.62         0.61 o                         
   0   5   9          2.06          2.22         0.61 o                         
   1   5   9         22.68         22.33         1.41 o                         
   2   5   9          1.77          1.52         0.71 o                         
   3   5   9          9.35          8.49         1.11 o                         
   4   5   9          0.11          0.20         0.71 o                         
  -4   6   9          5.74          5.76         0.91 o                         
  -3   6   9          8.25          9.10         1.01 o                         
  -2   6   9          5.69          4.95         0.81 o                         
  -1   6   9         13.76         14.05         1.01 o                         
   1   6   9          1.58          0.51         0.61 o                         
   2   6   9          4.57          4.55         0.91 o                         
   3   6   9          5.60          6.77         1.11 o                         
   4   6   9          0.30          0.61         0.81 o                         
  -3   7   9          2.52          3.33         0.81 o                         
  -2   7   9          0.25          0.40         0.61 o                         
   1   7   9          0.01         -0.40         0.51 o                         
   2   7   9          6.52          6.77         1.11 o                         
   3   7   9          1.78          2.02         0.81 o                         
  -2   8   9          1.26          2.43         0.71 o                         
  -2  -7  10          2.39          1.82         0.61 o                         
  -1  -7  10          8.17          9.06         0.73 o                         
   0  -7  10          7.99          7.56         0.70 o                         
   1  -7  10          4.95          4.99         0.55 o                         
   2  -7  10          3.50          3.81         0.50 o                         
  -3  -6  10         11.91         16.27         1.31 o                         
  -2  -6  10          2.16          1.82         0.61 o                         
  -1  -6  10          8.00          8.60         0.70 o                         
   0  -6  10          0.32          0.71         0.33 o                         
   1  -6  10          3.37          3.80         0.58 o                         
   2  -6  10         12.38         12.23         0.87 o                         
   3  -6  10          0.60          1.07         0.43 o                         
  -4  -5  10          2.60          3.74         0.81 o                         
  -3  -5  10          0.58         -0.20         0.51 o                         
  -2  -5  10         20.60         20.41         1.31 o                         
  -1  -5  10         17.20         18.93         0.89 o                         
   0  -5  10         23.04         19.92         3.44 o                         
   1  -5  10          1.12          1.67         0.41 o                         
   2  -5  10         20.23         22.12         1.02 o                         
   3  -5  10          1.17          1.98         0.43 o                         
   4  -5  10          3.56          4.65         1.11 o                         
  -5  -4  10          3.26          3.74         0.81 o                         
  -4  -4  10          6.07          7.78         1.01 o                         
  -3  -4  10         10.92         11.32         1.01 o                         
  -2  -4  10         24.87         19.61         1.21 o                         
  -1  -4  10         17.47         16.85         0.85 o                         
   0  -4  10          4.06          3.63         0.49 o                         
   1  -4  10          9.55          7.62         1.23 o                         
   2  -4  10          7.86          7.82         0.54 o                         
   3  -4  10          8.17         10.39         1.47 o                         
   4  -4  10          0.88          3.42         1.16 o                         
  -5  -3  10          3.22          3.64         0.91 o                         
  -4  -3  10         13.65         14.75         1.21 o                         
  -3  -3  10         17.08         18.09         1.21 o                         
  -2  -3  10          3.92          3.64         0.71 o                         
  -1  -3  10         16.98         14.61         0.79 o                         
   0  -3  10          3.81          4.32         0.40 o                         
   1  -3  10         14.56         14.22         0.65 o                         
   2  -3  10         16.79         15.25         0.68 o                         
   3  -3  10          3.41          3.57         0.60 o                         
   4  -3  10          0.11          0.15         0.50 o                         
  -5  -2  10          2.50          1.31         0.81 o                         
  -4  -2  10          6.80          6.06         0.91 o                         
  -3  -2  10          1.29          1.21         0.61 o                         
  -2  -2  10         47.84         45.58         1.82 o                         
  -1  -2  10          4.83          4.70         0.51 o                         
   0  -2  10         13.76         12.97         0.70 o                         
   1  -2  10         84.83         75.31         1.46 o                         
   2  -2  10          2.10          1.91         0.34 o                         
   3  -2  10          9.03          9.50         0.79 o                         
   4  -2  10          0.21          1.16         0.50 o                         
   5  -2  10          7.49          6.97         0.82 o                         
  -5  -1  10          0.23          0.10         0.71 o                         
  -4  -1  10          8.18          8.49         1.01 o                         
  -3  -1  10         13.70         13.14         1.11 o                         
  -2  -1  10         17.26         17.58         1.11 o                         
  -1  -1  10          9.49          9.04         0.60 o                         
   0  -1  10         23.12         21.33         0.70 o                         
   1  -1  10         15.65         15.61         0.84 o                         
   2  -1  10          0.36          0.61         0.39 o                         
   3  -1  10          2.36          2.05         0.53 o                         
   4  -1  10          1.74          1.65         0.53 o                         
   5  -1  10          7.45          5.36         1.01 o                         
  -5   0  10          4.47          3.03         0.81 o                         
  -4   0  10         19.59         19.91         1.31 o                         
  -3   0  10          1.19          0.81         0.61 o                         
  -2   0  10         25.16         24.36         1.31 o                         
  -1   0  10          7.65          8.08         0.81 o                         
   0   0  10         12.91         10.41         0.46 o                         
   1   0  10        103.97         86.97         1.55 o                         
   2   0  10          9.99         10.11         0.71 o                         
   3   0  10         13.48         12.53         1.21 o                         
   4   0  10          0.06          0.20         0.61 o                         
   5   0  10         15.11         19.00         1.62 o                         
  -5   1  10          0.22          0.20         0.71 o                         
  -4   1  10          8.16          8.59         1.01 o                         
  -3   1  10         13.73         11.12         1.01 o                         
  -2   1  10         17.28         15.46         1.11 o                         
  -1   1  10          9.45          8.41         0.60 o                         
   0   1  10         23.09         20.39         0.85 o                         
   1   1  10         15.64         15.00         0.78 o                         
   2   1  10          0.36          0.61         0.61 o                         
   3   1  10          2.39          1.72         0.71 o                         
   4   1  10          1.73          1.41         0.81 o                         
   5   1  10          7.45          5.86         1.11 o                         
  -5   2  10          2.51          1.72         0.81 o                         
  -4   2  10          6.77          5.96         0.91 o                         
  -3   2  10          1.31          0.30         0.61 o                         
  -2   2  10         47.81         45.48         1.82 o                         
  -1   2  10          4.84          3.54         0.71 o                         
   0   2  10         13.74         12.27         0.70 o                         
   1   2  10         84.83         79.33         2.73 o                         
   2   2  10          2.09          2.73         0.81 o                         
   3   2  10          9.04         10.00         1.11 o                         
   4   2  10          0.21         -0.30         0.61 o                         
   5   2  10          7.46          9.50         1.31 o                         
  -5   3  10          3.21          2.22         0.81 o                         
  -4   3  10         13.65         13.34         1.21 o                         
  -3   3  10         17.06         15.46         1.21 o                         
  -2   3  10          3.91          3.13         0.71 o                         
  -1   3  10         17.00         16.03         0.79 o                         
   0   3  10          3.80          4.35         0.50 o                         
   1   3  10         14.58         13.74         1.21 o                         
   2   3  10         16.73         15.77         1.31 o                         
   3   3  10          3.41          4.24         0.91 o                         
   4   3  10          0.11          0.51         0.71 o                         
  -4   4  10          6.06          5.66         0.91 o                         
  -3   4  10         10.90         11.52         1.01 o                         
  -2   4  10         24.84         22.13         1.31 o                         
  -1   4  10         17.48         17.55         0.86 o                         
   0   4  10          4.06          4.65         0.81 o                         
   1   4  10          9.55          8.19         1.01 o                         
   2   4  10          7.85          7.98         1.01 o                         
   3   4  10          8.18          7.98         1.11 o                         
   4   4  10          0.88          2.22         0.81 o                         
  -4   5  10          2.60          1.82         0.81 o                         
  -3   5  10          0.58          0.40         0.61 o                         
  -2   5  10         20.65         21.53         1.31 o                         
  -1   5  10         17.25         18.29         0.85 o                         
   0   5  10         22.98         21.93         1.52 o                         
   1   5  10          1.11          1.52         0.71 o                         
   2   5  10         20.24         20.21         1.52 o                         
   3   5  10          1.18          2.12         0.81 o                         
   4   5  10          3.57          5.46         1.11 o                         
  -3   6  10         11.88         10.41         1.11 o                         
  -2   6  10          2.15          2.12         0.61 o                         
  -1   6  10          8.01          8.52         0.68 o                         
   0   6  10          0.32          1.01         0.71 o                         
   1   6  10          3.37          3.23         0.91 o                         
   2   6  10         12.37         15.66         1.52 o                         
   3   6  10          0.60          0.30         0.81 o                         
  -2   7  10          2.40          3.44         0.81 o                         
   0   7  10          7.97          7.28         1.11 o                         
   1   7  10          4.94          5.86         1.01 o                         
   2   7  10          3.51          4.35         1.01 o                         
   0  -7  11          1.37          2.53         0.91 o                         
  -2  -6  11          2.95          2.43         0.71 o                         
  -1  -6  11          0.26         -0.40         0.51 o                         
   0  -6  11          1.93          2.22         0.61 o                         
   1  -6  11         17.27         20.99         1.04 o                         
   2  -6  11          0.83          0.58         0.60 o                         
  -3  -5  11          1.24          0.81         0.61 o                         
  -2  -5  11         12.32         10.41         1.01 o                         
  -1  -5  11          2.45          0.81         0.51 o                         
   0  -5  11          1.30          1.73         0.49 o                         
   1  -5  11         11.79         13.37         0.80 o                         
   2  -5  11          4.34          4.46         0.66 o                         
   3  -5  11          7.39          8.89         1.21 o                         
  -4  -4  11          3.59          5.36         0.91 o                         
  -3  -4  11          5.97          8.39         1.01 o                         
  -2  -4  11          3.83          5.56         0.91 o                         
  -1  -4  11          3.90          3.64         0.71 o                         
   0  -4  11          0.13          0.08         0.34 o                         
   1  -4  11          8.37          8.36         0.98 o                         
   2  -4  11          2.17          3.63         0.95 o                         
   3  -4  11         22.63         25.30         1.29 o                         
  -4  -3  11         17.73         18.19         1.41 o                         
  -3  -3  11          4.82          4.55         0.81 o                         
  -2  -3  11         14.85         16.88         1.21 o                         
  -1  -3  11          8.55          9.80         1.01 o                         
   0  -3  11         27.94         29.94         2.02 o                         
   1  -3  11         18.89         20.61         0.80 o                         
   2  -3  11          2.13          2.69         0.40 o                         
   3  -3  11         11.86         11.77         1.31 o                         
   4  -3  11          1.65          1.52         0.57 o                         
  -4  -2  11          6.27          6.37         0.91 o                         
  -3  -2  11          0.64          1.01         0.71 o                         
  -2  -2  11         28.39         25.87         1.52 o                         
  -1  -2  11          4.51          4.24         0.71 o                         
   0  -2  11         26.81         24.09         0.80 o                         
   1  -2  11         10.41          9.94         0.55 o                         
   2  -2  11         11.81         12.51         0.86 o                         
   3  -2  11         22.45         22.87         1.18 o                         
   4  -2  11         18.27         21.02         1.21 o                         
  -5  -1  11          2.39          2.32         0.91 o                         
  -4  -1  11         13.74         14.45         1.31 o                         
  -3  -1  11          4.45          4.85         0.81 o                         
  -2  -1  11          6.54          4.85         0.81 o                         
  -1  -1  11         18.71         18.49         1.21 o                         
   0  -1  11         30.05         29.94         0.89 o                         
   1  -1  11         25.22         26.30         1.07 o                         
   2  -1  11          5.73          7.23         0.71 o                         
   3  -1  11          3.87          5.66         0.64 o                         
   4  -1  11          2.54          3.14         0.64 o                         
  -5   0  11         13.31         13.74         1.31 o                         
  -4   0  11          0.01         -0.71         0.61 o                         
  -3   0  11          3.29          2.93         0.71 o                         
  -2   0  11         68.81         65.28         2.32 o                         
  -1   0  11          0.65          0.20         0.51 o                         
   0   0  11         66.21         60.39         1.53 o                         
   1   0  11          1.92          0.90         0.34 o                         
   2   0  11         26.20         24.96         1.62 o                         
   3   0  11          3.69          2.12         0.81 o                         
   4   0  11         33.01         37.09         2.12 o                         
  -4   1  11         13.72         16.27         1.31 o                         
  -3   1  11          4.46          3.84         0.81 o                         
  -2   1  11          6.55          5.46         0.81 o                         
  -1   1  11         18.69         17.28         1.21 o                         
   0   1  11         30.02         29.85         1.03 o                         
   1   1  11         25.18         27.29         1.62 o                         
   2   1  11          5.70          6.67         1.01 o                         
   3   1  11          3.87          4.65         0.91 o                         
   4   1  11          2.52          2.12         0.91 o                         
  -4   2  11          6.26          7.78         1.11 o                         
  -3   2  11          0.64          0.10         0.61 o                         
  -2   2  11         28.45         29.11         1.52 o                         
  -1   2  11          4.49          3.54         0.71 o                         
   0   2  11         26.86         24.62         0.99 o                         
   1   2  11         10.39          8.49         1.01 o                         
   2   2  11         11.83         10.51         1.11 o                         
   3   2  11         22.50         24.86         1.72 o                         
   4   2  11         18.27         20.31         1.62 o                         
  -4   3  11         17.73         19.50         1.41 o                         
  -3   3  11          4.82          4.35         0.81 o                         
  -2   3  11         14.83         14.75         1.21 o                         
  -1   3  11          8.52         10.00         1.01 o                         
   0   3  11         27.92         28.40         1.62 o                         
   1   3  11         18.88         19.81         1.52 o                         
   2   3  11          2.11          2.12         0.81 o                         
   3   3  11         11.85         11.52         1.31 o                         
   4   3  11          1.65          1.52         0.81 o                         
  -4   4  11          3.59          4.95         0.91 o                         
  -3   4  11          5.98          7.28         1.01 o                         
  -2   4  11          3.84          4.75         0.81 o                         
  -1   4  11          3.89          2.83         0.71 o                         
   0   4  11          0.13          0.00         0.61 o                         
   1   4  11          8.37         10.51         1.11 o                         
   2   4  11          2.15          3.74         0.91 o                         
   3   4  11         22.64         27.89         1.92 o                         
  -3   5  11          1.24          2.63         0.81 o                         
  -2   5  11         12.31         12.53         1.11 o                         
  -1   5  11          2.45          3.03         0.71 o                         
   0   5  11          1.29          1.72         0.71 o                         
   1   5  11         11.81         15.36         1.41 o                         
   2   5  11          4.34          4.55         1.01 o                         
   3   5  11          7.40          7.07         1.21 o                         
  -2   6  11          2.95          3.03         0.81 o                         
   0   6  11          1.92          1.82         0.81 o                         
   1   6  11         17.26         20.52         1.62 o                         
   2   6  11          0.81          0.30         0.81 o                         
   0   7  11          1.37          1.62         0.81 o                         
  -1  -5  12          1.75          2.12         0.71 o                         
   0  -5  12          7.98          7.18         0.70 o                         
   1  -5  12         13.99         15.11         1.36 o                         
   2  -5  12          5.45          6.65         1.16 o                         
  -2  -4  12          5.32          4.55         0.81 o                         
  -1  -4  12          4.12          4.65         0.81 o                         
   0  -4  12          0.10         -0.11         0.39 o                         
   1  -4  12          8.92          9.33         0.73 o                         
   2  -4  12          0.34          1.21         0.81 o                         
  -3  -3  12          5.43          4.35         0.81 o                         
  -2  -3  12          4.26          5.66         0.81 o                         
  -1  -3  12          0.01          0.10         0.61 o                         
   0  -3  12         10.09         10.14         0.75 o                         
   1  -3  12          6.67          6.50         0.54 o                         
   2  -3  12          2.20          1.99         0.60 o                         
   3  -3  12         20.74         23.59         1.82 o                         
  -3  -2  12          0.82          1.72         0.71 o                         
  -2  -2  12          2.96          2.93         0.71 o                         
  -1  -2  12         11.53         13.14         1.11 o                         
   0  -2  12          8.60         10.40         0.70 o                         
   1  -2  12         18.09         21.68         0.82 o                         
   2  -2  12          3.86          5.21         0.71 o                         
   3  -2  12         23.46         28.65         1.36 o                         
  -4  -1  12         10.33         12.83         1.21 o                         
  -3  -1  12          2.99          2.32         0.71 o                         
  -2  -1  12          5.20          5.15         0.81 o                         
  -1  -1  12          0.07          0.00         0.51 o                         
   0  -1  12          8.26          8.03         0.77 o                         
   1  -1  12         18.98         19.03         0.77 o                         
   2  -1  12          3.32          5.00         0.68 o                         
   3  -1  12         19.10         21.88         1.21 o                         
  -4   0  12          3.03          2.12         0.81 o                         
  -3   0  12          1.07          2.93         0.81 o                         
  -2   0  12          1.78          1.41         0.61 o                         
  -1   0  12          4.01          7.18         0.91 o                         
   0   0  12          3.57          4.31         0.66 o                         
   1   0  12          7.97          8.19         1.01 o                         
   2   0  12          1.18          0.00         0.71 o                         
   3   0  12         51.04         61.34         2.73 o                         
  -4   1  12         10.35         11.62         1.21 o                         
  -3   1  12          2.99          2.02         0.81 o                         
  -2   1  12          5.21          4.35         0.81 o                         
  -1   1  12          0.07         -0.51         0.51 o                         
   0   1  12          8.27          8.52         0.71 o                         
   1   1  12         18.96         18.49         1.41 o                         
   2   1  12          3.32          4.14         0.91 o                         
   3   1  12         19.09         23.65         1.72 o                         
  -3   2  12          0.81          1.21         0.71 o                         
  -2   2  12          2.96          2.43         0.81 o                         
  -1   2  12         11.48         13.24         1.11 o                         
   0   2  12          8.64         11.82         1.21 o                         
   1   2  12         18.06         20.72         1.52 o                         
   2   2  12          3.87          6.87         1.11 o                         
   3   2  12         23.49         27.59         1.92 o                         
  -3   3  12          5.44          3.94         0.91 o                         
  -2   3  12          4.28          4.55         0.81 o                         
  -1   3  12          0.01         -0.10         0.61 o                         
   0   3  12         10.10         10.71         1.11 o                         
   1   3  12          6.64          7.68         1.11 o                         
   2   3  12          2.20          3.03         0.91 o                         
   3   3  12         20.71         23.34         1.82 o                         
  -3   4  12          1.35          1.52         0.81 o                         
  -2   4  12          5.31          5.15         0.91 o                         
  -1   4  12          4.09          3.64         0.81 o                         
   0   4  12          0.10          0.40         0.61 o                         
   1   4  12          8.93          9.40         1.21 o                         
   2   4  12          0.34          1.41         0.81 o                         
  -2   5  12          0.74          1.11         0.81 o                         
   0   5  12          7.97         10.51         1.21 o                         
   1   5  12         13.97         14.55         1.41 o                         
   2   5  12          5.44          6.77         1.11 o                         
  -1  -4  13          1.54          2.12         0.71 o                         
   0  -4  13          1.68          1.41         0.71 o                         
   1  -4  13          8.21          8.70         0.73 o                         
  -2  -3  13          2.83          3.74         0.81 o                         
  -1  -3  13          1.16          2.12         0.71 o                         
   0  -3  13          4.85          6.06         0.91 o                         
   1  -3  13         10.61         14.14         0.74 o                         
   2  -3  13          6.32          6.87         0.86 o                         
  -2  -2  13          4.02          4.35         0.91 o                         
  -1  -2  13         11.98         14.35         1.21 o                         
   0  -2  13          2.89          3.84         0.71 o                         
   1  -2  13          2.60          2.38         0.57 o                         
   2  -2  13          2.41          3.15         0.64 o                         
  -3  -1  13          0.36         -0.91         0.61 o                         
  -2  -1  13          1.63          2.63         0.81 o                         
  -1  -1  13          4.84          5.76         0.91 o                         
   0  -1  13          9.01          9.70         0.91 o                         
   1  -1  13          8.44         10.16         0.86 o                         
   2  -1  13          0.66          0.05         0.50 o                         
  -3   0  13         12.51         12.33         1.21 o                         
  -2   0  13          0.36         -0.40         0.61 o                         
  -1   0  13         22.56         28.90         1.62 o                         
   0   0  13          2.44          1.82         0.61 o                         
   1   0  13          0.39          1.01         0.71 o                         
   2   0  13         11.46         13.44         1.41 o                         
  -3   1  13          0.36          0.61         0.71 o                         
  -2   1  13          1.62          2.02         0.81 o                         
  -1   1  13          4.86          6.47         0.91 o                         
   1   1  13          8.43         10.61         1.21 o                         
   2   1  13          0.66          1.31         0.81 o                         
  -2   2  13          4.02          3.33         0.91 o                         
  -1   2  13         12.00         15.36         1.21 o                         
   1   2  13          2.60          1.31         0.81 o                         
   2   2  13          2.41          2.83         0.91 o                         
  -2   3  13          2.81          4.24         0.91 o                         
  -1   3  13          1.17          1.31         0.71 o                         
   1   3  13         10.63         15.46         1.52 o                         
   2   3  13          6.33          7.48         1.21 o                         
   1   4  13          8.23          8.08         1.21 o                         
  -1  -2  14          2.07          2.22         0.81 o                         
   0  -2  14          0.22          0.51         0.61 o                         
  -1  -1  14          2.11          1.82         0.71 o                         
   0  -1  14         12.77         12.23         1.11 o                         
   1  -1  14          7.58         10.11         1.31 o                         
  -1   0  14          5.35          7.07         1.01 o                         
   1   0  14          0.00          0.91         0.81 o                         
  -1   1  14          2.12          1.62         0.81 o                         
   1   1  14          7.58          8.59         1.21 o                         
  -1   2  14          2.08          3.03         0.81 o                         
                                                                                
